# Supplementary material for: Unraveling the hidden temporal range of fast β2-adrenergic receptor mobility by time-resolved fluorescence
Source: Commun Biol. 2022 Feb 28;5:176. doi: 10.1038/s42003-022-03106-4 (PMC8885909; doi:10.1038/s42003-022-03106-4)
Supplement: Supplementary file 4 — Supplementary Data 1 [file 42003_2022_3106_MOESM4_ESM.zip]

Archive with 21 entries (16 files):
- SupplementaryData/
- SupplementaryData/Figure 2/
- SupplementaryData/Figure 2/2a_ACF_rep.txt
- SupplementaryData/Figure 2/2b_D_b2ar.txt
- SupplementaryData/Figure 2/2c_x_fast_b2ar.txt
- SupplementaryData/Figure 2/2d_Focus_change.txt
- SupplementaryData/Figure 3/
- SupplementaryData/Figure 3/3a_TRA_fit.txt
- SupplementaryData/Figure 3/3b_t_rot_b2ar.txt
- SupplementaryData/Figure 3/3c_r_ss_conc_b2ar.txt
- SupplementaryData/Figure 4/
- SupplementaryData/Figure 4/4a_fullfcs_fit.txt
- SupplementaryData/Figure 4/4b_dACF.txt
- SupplementaryData/Figure 4/4c_scatter.txt
- SupplementaryData/Figure 4/4c_scatter_fits.txt
- SupplementaryData/Figure 4/4d_x_slow_v_t_rot_fit.txt
- SupplementaryData/Figure 4/4d_x_slow_v_t_rot_scatter.txt
- SupplementaryData/Figure 5/
- SupplementaryData/Figure 5/5a_NT_D_avg.txt
- SupplementaryData/Figure 5/5b_S_D_avg.txt
- SupplementaryData/Readme_supplementary_data.docx
