# Supplementary material for: Unraveling the hidden temporal range of fast β2-adrenergic receptor mobility by time-resolved fluorescence
Source: Commun Biol. 2022 Feb 28;5:176. doi: 10.1038/s42003-022-03106-4 (PMC8885909; doi:10.1038/s42003-022-03106-4)
Supplement: Supplementary file 4 — Supplementary Data 1 [file 42003_2022_3106_MOESM4_ESM.zip › SupplementaryData/Figure 2/2a_ACF_rep.txt]

Correlation time[ms]	G(t)[10{^-3}]	�Err [10{^-3}]	W.res.	Correlation time [ms]	ACF fit
0.0011000044000176	22.5022166246753	4.17661685019692	0.743417920179343	0.0011000044000176	19.3972448125159
0.0012000048000192	22.6448010737358	5.83324566839388	0.567350718017392	0.0011152406943289	19.3877278902833
0.0013000052000208	23.202234018369	5.19504239738934	0.756038288947934	0.00113068802839999	19.3781085042032
0.0014000056000224	15.7052768107804	6.13152222396879	-0.572415470655117	0.00114634932536816	19.368385960821
0.001500006000024	17.582132051315	6.05280419491186	-0.26013811565087	0.00116222754885944	19.3585595737019
0.0016000064000256	11.7087587444724	3.73128375043671	-1.98074658715639	0.0011783257035494	19.3486286638551
0.001750007000028	16.8523110062668	5.25133709876022	-0.411982726110272	0.00119464683573175	19.3385925601686
0.0019500078000312	18.7101701734767	2.92536498347286	-0.0676111302438357	0.00121119403389476	19.3284505998543
0.0021500086000344	21.9320916680944	4.80945533952053	0.650334421927669	0.00122797042930574	19.3182021289021
0.0023500094000376	16.8921893231749	3.88061833785832	-0.467079466717655	0.00124497919660356	19.3078465025463
0.0025500102000408	17.8781806283157	5.25858540913146	-0.138981534946362	0.0012622235543994	19.297383085741
0.002750011000044	18.4936100982454	4.70037462562533	-0.0049818856345315	0.00127970676588581	19.2868112536465
0.0029500118000472	23.7624854153196	3.60756126381114	1.47852929125511	0.00129743213945422	19.2761303921264
0.0031500126000504	20.285663481713	3.62165543360517	0.536234316311123	0.00131540302932098	19.2653398982549
0.0033500134000536	23.8421738934152	2.83603590203036	1.96762680704217	0.00133362283616211	19.2544391808357
0.0035500142000568	18.945415317506	6.50682940938653	0.117111727047715	0.0013520950077568	19.2434276609302
0.00375001500006	13.8755486511477	4.60109883524329	-0.919858879494546	0.00137082303963985	19.2323047723981
0.0040500162000648	17.4118878884343	2.38409151316676	-0.246741341822071	0.00138981047576313	19.2210699624475
0.0044500178000712	19.1747307658802	3.0547671493794	0.42841143742021	0.00140906090916623	19.2097226921966
0.0048500194000776	16.1184155882756	3.32552996033675	-0.488249605299668	0.00142857798265636	19.198262437246
0.005250021000084	20.7125251608943	3.8187483619057	0.8078442050039	0.00144836538949769	19.1866886882617
0.0056500226000904	20.959167414724	3.05967796963247	1.12346945029811	0.00146842687411024	19.1750009515691
0.0060500242000968	17.355803988073	2.3299941723181	-0.0292092047442931	0.00148876623277845	19.1631987497578
0.0064500258001032	16.7225572558646	2.5193798216481	-0.24245822825366	0.00150938731436956	19.1512816222974
0.0068500274001096	12.2186591248495	2.38696757304598	-2.10773974808434	0.00153029402106193	19.1392491261632
0.007250029000116	16.0177457179854	3.10694613455271	-0.371645587341885	0.00155149030908346	19.1271008364741
0.0076500306001224	15.0110791142481	3.0995271459642	-0.674240671199018	0.00157298018946026	19.1148363471393
0.0080500322001288	15.409555358647	2.72657485367074	-0.59605799640127	0.00159476772877563	19.1024552715172
0.0086500346001384	14.7417180843383	1.17447167665225	-1.87571451002079	0.00161685704993962	19.0899572430837
0.0094500378001512	16.4396861776315	2.55040055019429	-0.156885470112488	0.0016392523329692	19.0773419161111
0.010250041000164	21.2292939420263	2.77323763346485	1.61521172413045	0.00166195781577928	19.0646089663575
0.0110500442001768	18.4535440491852	1.69496446834026	1.05058675572463	0.00168497779498461	19.051758091766
0.0118500474001896	18.4843896887393	2.22920462328299	0.842339112267736	0.00170831662671291	19.0387890131741
0.0126500506002024	16.8301212037903	2.83095517623046	0.0990421531129889	0.00173197872742912	19.0257014750322
0.0134500538002152	15.8517321191298	2.20513858836388	-0.294318860018961	0.00175596857477119	19.0124952461326
0.014250057000228	16.4985467185612	1.76555250168609	0.0226822555068458	0.00178029070839736	18.9991701203472
0.0150500602002408	14.6264736938844	2.45038760166515	-0.732753080366036	0.00180494973084526	18.9857259173746
0.0158500634002536	17.0222866783613	1.79524970025817	0.351974247877102	0.00182995030840279	18.972162483496
0.0166500666002664	16.2376166658186	1.80592197709537	-0.0694196347354509	0.00185529717199119	18.9584796923396
0.0178500714002856	16.5976668152733	2.07493064350018	0.129792544642809	0.00188099511806025	18.9446774456539
0.0194500778003112	17.9089363974126	1.82893051675354	0.884211702086926	0.00190704900949599	18.9307556740882
0.0210500842003368	15.9031987640753	1.50231199639668	-0.239755168528875	0.00193346377654082	18.9167143379815
0.0226500906003624	15.9685715559311	1.83984309003394	-0.148045346654816	0.00196024441772657	18.902553428158
0.024250097000388	14.6771578008409	2.68267953218705	-0.576173704379187	0.00198739600082032	18.8882729667309
0.0258501034004136	15.9018153712448	1.20735433598645	-0.253510165362213	0.00201492366378342	18.8738730079109
0.0274501098004392	17.4536202857526	1.74703000898653	0.720303163817317	0.00204283261574372	18.8593536388225
0.0290501162004648	15.1942727212605	1.37384630092965	-0.720577958430044	0.00207112813798136	18.8447149803252
0.0306501226004904	19.2154208592602	1.86926902075325	1.62681758097405	0.00209981558492811	18.8299571878398
0.032250129000516	16.2957014301747	1.47150369849455	0.0884302095599963	0.00212890038518065	18.8150804521799
0.0338501354005416	16.1612043210072	1.57987536681074	0.00244442839611813	0.00215838804252778	18.800085000387
0.03625014500058	15.9202370953317	1.20529180956962	-0.187183809990497	0.00218828413699197	18.78497109657
0.0394501578006312	16.4487160881776	0.902626979852686	0.351381936236743	0.00221859432588524	18.7697390427466
0.0426501706006824	17.3785561790176	1.31560379066067	0.958202159397071	0.00224932434487974	18.7543891796882
0.0458501834007336	15.1201528231162	1.01705120458318	-0.968075043080757	0.0022804800090931	18.7389218877657
0.0490501962007848	18.6579355907378	0.722609093596067	3.55124416753391	0.00231206721418885	18.723337587797
0.052250209000836	16.029315214248	0.706290824181574	-0.0703163703138408	0.00234409193749208	18.7076367418943
0.0554502218008872	16.7775954138558	1.4940490322411	0.476081879265076	0.00237656023912051	18.6918198543112
0.0586502346009384	15.9953901658998	0.742187164923179	-0.078607046189196	0.00240947826313133	18.675887472289
0.0618502474009896	14.8492800613915	0.674729321680708	-1.76657973936587	0.00244285223868376	18.6598401869001
0.0650502602010408	16.7207399100209	0.690177245568883	1.00250386344578	0.00247668848121789	18.6436786338896
0.068250273001092	15.9357827909645	0.799481717184525	-0.100963667381005	0.00251099339364974	18.627403494512
0.0730502922011688	15.5386077957253	0.919984030775852	-0.499498298264658	0.00254577346758287	18.6110154963645
0.0794503178012712	16.3846945705592	0.806289980542814	0.509484892277322	0.00258103528453685	18.5945154142138
0.0858503434013736	15.4254099722235	0.797214085605997	-0.657957092876717	0.00261678551719268	18.5779040708164
0.092250369001476	14.167589352144	0.630549836473649	-2.7890979742135	0.00265303093065544	18.5611823377315
0.0986503946015784	15.4090419892886	0.554265316746735	-0.890892945577786	0.00268977838373455	18.5443511361254
0.105050420201681	15.7894304889767	0.864275554268506	-0.10441431693517	0.00272703483024158	18.5274114375653
0.111450445801783	15.3662042711208	1.31202883728576	-0.373899065022555	0.00276480732030623	18.5103642648031
0.117850471401886	16.1372119890584	0.751750789094455	0.403180389581365	0.00280310300171037	18.4932106925467
0.124250497001988	15.381502784392	0.892003063173627	-0.482304043242599	0.00284192912124068	18.4759518482175
0.13065052260209	16.2623791550778	0.807168373727228	0.585772189016874	0.00288129302605997	18.4585889126944
0.137050548202193	16.9409632643102	0.793545985213683	1.4785757797989	0.00292120216509745	18.4411231210407
0.146650586602346	15.9160173179051	0.61403404879049	0.29445594298467	0.00296166409045842	18.4235557632148
0.159450637802551	15.9185868029804	0.514092239187219	0.439254539515756	0.00300268645885323	18.4058881847621
0.172250689002756	15.6971370076614	0.768378079172872	0.0597606098944683	0.00304427703304631	18.3881217874863
0.185050740202961	15.4895397897702	0.520896048382448	-0.232271121784931	0.00308644368332507	18.3702580301003
0.197850791403166	15.1849063974268	0.52128161573681	-0.740036294056841	0.00312919438898919	18.3522984288536
0.21065084260337	15.6141060422163	0.576299705735729	0.143119646992457	0.00317253723986066	18.3342445581357
0.223450893803575	15.2911928280225	0.362623817457664	-0.557515131452235	0.00321648043781451	18.316098051053
0.23625094500378	15.9529755260174	0.413815223971099	1.20131283800703	0.00326103229833098	18.2978605999792
0.249050996203985	15.891177627735	0.412303372551086	1.14502103778361	0.00330620125206902	18.2795339570754
0.26185104740419	15.4040985205223	0.546007232641186	0.0386020026487918	0.00335199584646165	18.2611199347805
0.274651098604394	15.0951749354036	0.58545700555961	-0.431248488280965	0.00339842474733345	18.2426204062688
0.293851175404702	15.612512104236	0.445962189659933	0.710066773869386	0.00344549674054035	18.2240373058732
0.319451277805111	15.4095123904465	0.479199764927508	0.376673336038372	0.00349322073363225	18.2053726294731
0.345051380205521	15.3055370272135	0.590146235412354	0.238834396290037	0.00354160575753862	18.1866284348441
0.37065148260593	15.2149891018975	0.394415868924039	0.285327892382323	0.00359066096827741	18.1678068419689
0.39625158500634	14.7007229068323	0.416273574884956	-0.820966124776847	0.0036403956486877	18.1489100333065
0.42185168740675	14.6480619462236	0.363881752916826	-0.924657080858533	0.00369081921018627	18.1299402540186
0.447451789807159	15.2651717539001	0.341061963275691	0.987074652176176	0.00374194119454861	18.1108998121514
0.473051892207569	15.0162612626806	0.356465746536282	0.398135072074755	0.00379377127571448	18.0917910787699
0.498651994607978	14.4206928983059	0.431268462839649	-0.930292691392901	0.00384631926161856	18.0726164880441
0.524252097008388	14.0947529374013	0.608620193734584	-1.11129213379745	0.00389959509604642	18.0533785372846
0.549852199408798	14.4571694853972	0.488061932774666	-0.54238086996087	0.0039536088605162	18.034079786926
0.588252353009412	14.1672190733202	0.210628552134512	-2.29601440719964	0.00400837077618639	18.0147228604551
0.639452557810231	14.6299260725728	0.40695086739863	0.169631212570842	0.00406389120578996	17.9953104442838
0.69065276261105	14.3760954771489	0.320932318514701	-0.311323165494784	0.00412018065559538	17.9758452875632
0.74185296741187	14.5099453309913	0.262008852160518	0.435942032183722	0.00417724977739469	17.9563302019376
0.793053172212689	14.109847729717	0.322269769589921	-0.651006193848953	0.00423510937051922	17.9367680612372
0.844253377013508	14.5759322457752	0.155943386239316	2.10656577291963	0.00429377038388312	17.9171618011057
0.895453581814327	14.0784492494492	0.287386116980692	-0.349018230998922	0.0043532439180553	17.8975144185629
0.946653786615146	13.9327777477096	0.351451603617967	-0.51377012770986	0.00441354122735999	17.8778289714998
0.997853991415966	14.0607690488329	0.41456581450919	0.0236871799326827	0.00447467372200642	17.8581085781032
1.04905419621678	14.2587848837093	0.251668921961977	1.06266586704119	0.00453665297024802	17.8383564162101
1.1002544010176	13.9858347230378	0.23299375278563	0.221069909546197	0.00459949070057149	17.8185757225883
1.17705470821883	13.9131020079951	0.206829001086911	0.28937624281713	0.00466319880391625	17.7987697921422
1.27945511782047	13.6052468036238	0.144572167393519	-1.01937526992971	0.00472778933592452	17.7789419770421
1.38185552742211	13.7119519188252	0.238565871082782	0.219771686837794	0.00479327451922273	17.7590956857757
1.48425593702375	13.5492294468399	0.216314912431546	-0.110019000449611	0.00485966674573434	17.7392343821189
1.58665634662539	13.4155188377132	0.223453378346576	-0.343871926633785	0.00492697857902489	17.7193615840258
1.68905675622702	13.3896260772613	0.198343361186307	-0.137256594582912	0.00499522275667937	17.699480862436
1.79145716582866	13.4969597637715	0.24757570292556	0.60999831465124	0.00506441219271259	17.6795958399973
1.8938575754303	13.0669174678551	0.152337256878759	-1.39311260851614	0.00513455998001297	17.6597101897028
1.99625798503194	13.3652304157851	0.241579756252597	0.617579046700081	0.0052056793928201	17.6398276334414
2.09865839463358	13.1136889450979	0.220718087361216	-0.192884658180511	0.00527778388923668	17.61995194046
2.20105880423522	13.3497855094047	0.29064978524515	0.861115252890073	0.00535088711377521	17.6000869257371
2.35465941863767	13.2797364952046	0.151929723400055	1.71341792721486	0.00542500289994	17.5802364482664
2.55946023784095	13.1709104692614	0.216705193493399	1.15385340598112	0.00550014527284491	17.5604044092488
2.76426105704423	12.6056907498924	0.129346266463027	-1.73669774567261	0.00557632845186732	17.5405947501936
2.9690618762475	12.7004991138753	0.144312724912817	-0.319320936529227	0.00565356685333896	17.5208114509276
3.17386269545078	12.7140266547003	0.211916627804643	0.214134235498133	0.00573187509327393	17.5010585275111
3.37866351465406	12.5396464683456	0.133580953577982	-0.419836775791885	0.00581126799013447	17.4813400300614
3.58346433385734	12.6822341343408	0.184207629203973	0.841803339593328	0.00589176056763519	17.4616600404828
3.78826515306061	12.6568703134223	0.190252195954353	1.02205968706955	0.00597336805758594	17.4420226701039
3.99306597226389	12.3488309199656	0.159246051501758	-0.327822163498419	0.00605610590277424	17.4224320572215
4.19786679146717	12.3534718296567	0.161564076219382	0.0671244365578055	0.00613998975988754	17.4028923645525
4.40266761067044	12.4323359486963	0.165772365054758	0.87749716572515	0.00622503550247597	17.3834077765927
4.70986883947536	12.0574909112582	0.176822233203482	-0.849010623119118	0.0063112592239561	17.3639824968848
5.11947047788191	12.2160105617517	0.176134486838033	0.607877019741138	0.00639867724065637	17.3446207451957
5.52907211628847	11.8726958362737	0.135114861697987	-1.0678091857801	0.00648730609490469	17.3253267546037
5.93867375469502	12.1408531567411	0.17792264536403	1.18171194684559	0.00657716255815874	17.3061047684986
6.34827539310157	11.987741149315	0.131282485013066	1.05709410606807	0.00666826363417969	17.2869590374933
6.75787703150813	11.8854322382154	0.134376244263852	0.848732551811597	0.00676062656224988	17.2678938162521
7.16747866991468	11.6297233021972	0.174424799180925	-0.38750406637282	0.00685426882043503	17.2489133602343
7.57708030832123	11.5358099895022	0.152579969175274	-0.593157665065591	0.00694920812889167	17.2300219223578
7.98668194672779	11.5397912786689	0.173210828789555	-0.105248326017739	0.00704546245322036	17.2112237495839
8.39628358513434	11.420755522073	0.162447928893397	-0.439404289507218	0.00714305000786539	17.1925230794256
8.8058852235409	11.1345772033396	0.161912872994933	-1.81473555406272	0.00724198925956152	17.1739241363833
9.42028768115073	11.3151131953679	0.113972566494674	-0.186774715282071	0.00734229893082848	17.155431128311
10.2394909579638	11.1553922990953	0.129330760621177	-0.496056203560148	0.00744399800351389	17.1370482427144
11.0586942347769	11.1827487656861	0.175423859761806	0.423907144086171	0.00754710572238526	17.1187796429881
11.87789751159	10.9676223782689	0.129765405250177	-0.265722062955649	0.00765164159877169	17.1006294645919
12.6971007884032	10.8096841653348	0.164358661065268	-0.549978955640848	0.00775762541425609	17.0826018111739
13.5163040652163	10.8107792225859	0.154830100642017	0.0578987731408762	0.00786507722441845	17.0647007506418
14.3355073420294	10.6953797255028	0.156243037655453	-0.0738544864681513	0.00797401736263102	17.0469303111896
15.1547106188425	10.5959560823548	0.170386023441846	-0.112170932672118	0.00808446644390609	17.0292944772827
15.9739138956556	10.5046063434528	0.186976634036717	-0.114400983842469	0.00819644536879696	17.0117971856082
16.7931171724687	10.5299904850841	0.154845263187217	0.584520509670928	0.00830997532735305	16.994442320995
17.6123204492818	10.2671430723823	0.161466388333351	-0.546161213784822	0.00842507780312967	16.9772337123089
18.8411253645015	10.3313442413378	0.154553036589488	0.635080927567975	0.00854177457725353	16.9601751283307
20.4795319181277	10.1190307391648	0.152832693378297	0.273226217793314	0.00866008773254432	16.943270273621
22.1179384717539	9.97285113800011	0.179193010471535	0.247560020701513	0.00878003965769356	16.9265227843808
23.7563450253801	9.72595397209778	0.187594518646425	-0.320860425050743	0.00890165305150124	16.909936224312
25.3947515790063	9.71924321754409	0.203654746506292	0.341620011745606	0.0090249509271712	16.8935140804873
27.0331581326325	9.5382519050003	0.221726706055093	0.0886738684231185	0.00914995661666593	16.8772597592344
28.6715646862587	9.35673847708506	0.215126654850287	-0.166241313613851	0.00927669377512179	16.8611765820442
30.309971239885	9.32525773065969	0.213357827400085	0.254048981287434	0.00940518638532527	16.8452677815081
31.9483777935112	9.24853997452374	0.220777728619501	0.428467164330652	0.00953545876225139	16.8295364972951
33.5867843471374	9.11711828557453	0.23916300263057	0.318689072659299	0.00966753555766477	16.8139857721733
35.2251909007636	9.05092583370302	0.227139706653253	0.524990299066958	0.00980144176478467	16.7986185480874
37.6828007312029	8.77427796053557	0.234048621478551	-0.00116075145597121	0.00993720272301443	16.7834376622976
40.9596138384554	8.5877008780106	0.256956764829784	0.0433676292168726	0.0100748441227366	16.7684458435907
44.2364269457078	8.42276208766171	0.267217649045316	0.120654464952071	0.0102143920101742	16.7536457085694
47.5132400529602	8.2028318129461	0.287824419140909	-0.0433605121557019	0.0103558727923197	16.739039758031
50.7900531602126	8.11020827710711	0.272289493555189	0.221277374939679	0.0104993132419321	16.7246303734425
54.0668662674651	7.9729640802533	0.288292399802696	0.27526496707926	0.0106447405026032	16.7104198135211
57.3436793747175	7.70837187850103	0.322774109415643	-0.115085072182365	0.0107921820938936	16.6964102109295
60.6204924819699	7.66395093713639	0.337468091517434	0.174595304960806	0.0109416659165411	16.6826035690941
63.8973055892224	7.43606591621601	0.344348684389072	-0.103067419862831	0.0110932202577399	16.669001759155
67.1741186964748	7.32490533755838	0.294278215648815	-0.0668324783586201	0.0112468737964933	16.6556065170568
70.4509318037272	7.27050231693486	0.33692605834197	0.139189437981382	0.0114026556090412	16.6424194407883
75.3661514646059	7.01383747271544	0.319102387622084	-0.121218680400156	0.011560595174362	16.6294419877799
81.9197776791107	6.81216479502069	0.330743486507361	-0.0896565250823641	0.011720722379751	16.6166754724672
88.4734038936156	6.63726727416628	0.34664136441365	-0.0330004687332162	0.011883067526476	16.6041210640287
95.0270301081204	6.46773679576292	0.349368020694394	-0.00948401927701537	0.0120476613355113	16.5917797843056
101.580656322625	6.27038641447758	0.346884856534772	-0.105698128939385	0.0122145349533512	16.5796525059115
108.13428253713	6.09006965480623	0.372036204069486	-0.175022590356295	0.0123837199579038	16.5677399505398
114.687908751635	5.90294081371692	0.396573087209208	-0.280410470904426	0.0125552483644669	16.5560426874759
121.24153496614	5.81380680538639	0.407059827138223	-0.169510366065602	0.0127291526317857	16.5445611323201
127.795161180645	5.58709281945626	0.416901270100028	-0.415231632865649	0.0129054656681956	16.53329554593
134.34878739515	5.51553749004996	0.409629932545192	-0.317233312189847	0.0130842208378494	16.5222460335852
140.902413609654	5.48464004177161	0.452220070456836	-0.11780838167998	0.0132654519670306	16.5114125443842
150.732852931412	5.27020990979337	0.460289705817613	-0.2571245537599	0.013449193350555	16.5007948708741
163.840105360421	5.02863728770897	0.469500984952152	-0.384138148406062	0.0136354797582597	16.4903926489222
176.947357789431	4.85757634366141	0.487142208462855	-0.391940748452549	0.0138243464415833	16.48020535783
190.054610218441	4.74718384366859	0.459119203936876	-0.342033940064342	0.0140158291402361	16.4702323206969
203.161862647451	4.67289886204421	0.461394430409145	-0.218660213074028	0.0142099640889637	16.4604727050327
216.26911507646	4.52824606283914	0.45072852747543	-0.281904147527852	0.0144067880244035	16.4509255236254
229.37636750547	4.47213232069292	0.44406437095707	-0.16906663147654	0.0146063381920363	16.4415896356632
242.48361993448	4.34316428857593	0.443680182868752	-0.236695351321218	0.0148086523532349	16.4324637481134
255.59087236349	4.33759236530457	0.453818504884514	-0.0430500444715371	0.0150137687924091	16.4235464173575
268.698124792499	4.33066335786788	0.476706386713069	0.120697675573783	0.0152217263242511	16.4148360510848
281.805377221509	4.36947482350708	0.490407450261728	0.354993887979135	0.0154325643010798	16.4063309104398
301.466255865023	4.33282785582486	0.519063029776116	0.469636591257913	0.015646322620288	16.398029112425
327.680760723043	4.11285273254435	0.573727619529813	0.260070317368739	0.015863041731892	16.3899286325557
353.895265581062	3.88133218056753	0.655606205396189	0.0420848147406399	0.0160827626461863	16.382027307762
380.109770439082	3.74098369109421	0.758377310283212	-0.0206443416236053	0.0163055269415038	16.3743228395372
406.324275297101	3.77654587353362	0.813357472053447	0.130717505604195	0.0165313767720841	16.3668127973244
432.538780155121	3.71292623824819	0.806127549815342	0.148983756811143	0.0167603548760503	16.3594946221381
458.75328501314	3.65155720557876	0.807898879458763	0.159000803041553	0.0169925045834963	16.3523656304141
484.96778987116	3.58633572839161	0.817279788911445	0.154628094740859	0.0172278698246864	16.3454230180794
511.182294729179	3.39522098869225	0.843684870032215	-0.00864796699996884	0.0174664951383684	16.3386638648355
537.396799587198	3.24730154539022	0.924633118867791	-0.111102715345402	0.0177084256802015	16.3320851386454
563.611304445218	3.25321213743596	0.934058754565801	-0.0521110691677827	0.0179537072313017	16.3256837004162
602.933061732247	3.22774177134707	0.937036023310931	-0.00956367118422311	0.0182023862069046	16.3194563088657
655.362071448286	3.32929390732873	0.985394955353892	0.171007712636889	0.0184545096651489	16.3133996255625
707.791081164325	3.40407919041736	1.04024097875084	0.29702834943273	0.0187101253159813	16.3075102201292
760.220090880364	3.40189840472415	1.10856508580592	0.328524405909891	0.0189692815301847	16.3017845755945
812.649100596402	3.16473648080935	1.1693280119301	0.151883809861527	0.0192320273485316	16.296219093883
865.078110312441	3.12156625638727	1.20975256234602	0.148240564754043	0.0194984124910643	16.2908101014288
917.50712002848	3.16935683486505	1.23626328210853	0.216183822692816	0.0197684873665032	16.2855538548983
969.936129744519	3.33146481728356	1.32496104786138	0.351298439672371	0.0200423030817863	16.2804465470086
1022.36513946056	3.26826707057297	1.38110737413058	0.31488046987342	0.0203199114517396	16.2754843124262
				0.020601365008883	16.2706632337306
				0.0208867170133703	16.2659793474274
				0.0211760214630685	16.2614286499949
				0.0214693331037752	16.2570071039478
				0.021766707439579	16.2527106439016
				0.0220682007433622	16.2485351826225
				0.0223738700674498	16.2444766170446
				0.0226837732544053	16.2405308342389
				0.0229979689479766	16.2366937173184
				0.0233165166041932	16.232961151262
				0.0236394765026174	16.229329028642
				0.0239669097577509	16.2257932552402
				0.0242988783306	16.2223497555366
				0.0246354450404001	16.2189944780561
				0.0249766735765036	16.2157234005604
				0.0253226285104319	16.21253253507
				0.0256733753080943	16.2094179327038
				0.0260289803421763	16.2063756883258
				0.0263895109046997	16.2034019449849
				0.026755035219756	16.2004928981399
				0.027125622456417	16.1976447996584
				0.0275013427418237	16.1948539615817
				0.0278822671744566	16.1921167596483
				0.0282684678375899	16.189429636568
				0.028660017812932	16.1867891050432
				0.0290569911944549	16.1841917505308
				0.029459463102415	16.1816342337421
				0.0298675096975688	16.1791132928788
				0.0302812081955844	16.1766257456032
				0.0307006368816536	16.1741684907421
				0.0311258751253059	16.1717385097268
				0.0315570033954278	16.1693328677695
				0.0319941032754899	16.1669487147805
				0.0324372574789856	16.1645832860298
				0.0328865498650828	16.162233902558
				0.0333420654544929	16.1598979713427
				0.0338038904455595	16.1575729852284
				0.0342721122305699	16.1552565226257
				0.0347468194122926	16.1529462469903
				0.0352281018207438	16.150639906091
				0.035716050530186	16.1483353310754
				0.0362107578763626	16.1460304353455
				0.0367123174739704	16.1437232132544
				0.0372208242343746	16.1414117386347
				0.0377363743835696	16.1390941631717
				0.0382590654803873	16.1367687146335
				0.0387889964349592	16.1344336949711
				0.0393262675274327	16.132087478301
				0.0398709804269478	16.1297285087822
				0.0404232382108761	16.1273552984031
				0.0409831453843265	16.124966424689
				0.0415508078999205	16.1225605283428
				0.0421263331778425	16.1201363108337
				0.0427098301261668	16.1176925319433
				0.0433014091614667	16.1152280072827
				0.0439011822297086	16.1127416057923
				0.0445092628274365	16.1102322472336
				0.0451257660232483	16.1076988996855
				0.0457508084795714	16.1051405770539
				0.0463845084747383	16.1025563366043
				0.0470269859253693	16.0999452765263
				0.0476783624090642	16.0973065335378
				0.048338761187409	16.0946392805372
				0.0490083072293006	16.0919427243087
				0.0496871272345954	16.089216103289
				0.0503753496580851	16.0864586853991
				0.051073104733804	16.0836697659465
				0.0517805244996738	16.080848665602
				0.0524977428224896	16.0779947284544
				0.0532248954232516	16.0751073201452
				0.0539621199028482	16.0721858260868
				0.0547095557680942	16.0692296497641
				0.0554673444581304	16.0662382111212
				0.0562356293711879	16.0632109450338
				0.0570145558917246	16.0601472998664
				0.0578042714179358	16.0570467361148
				0.0586049253896471	16.0539087251311
				0.0594166693165935	16.0507327479321
				0.0602396568070894	16.0475182940872
				0.0610740435970968	16.0442648606846
				0.0619199875796952	16.0409719513741
				0.0627776488349605	16.0376390754819
				0.0636471896602569	16.0342657471974
				0.0645287746009494	16.0308514848264
				0.0654225704815404	16.0273958101088
				0.0663287464372391	16.0238982475986
				0.0672474739459666	16.0203583241005
				0.0681789268608059	16.0167755681628
				0.0691232814428997	16.0131495096207
				0.0700807163948055	16.0094796791891
				0.0710514128943114	16.0057656080994
				0.072035554628721	16.0020068277798
				0.0730333278296133	15.9982028695743
				0.074044921308083	15.9943532644973
				0.0750705264904706	15.990457543023
				0.0761103374545857	15.986515234905
				0.0771645509664335	15.982525869024
				0.0782333665174488	15.9784889732627
				0.0793169863622465	15.974404074403
				0.0804156155568947	15.9702706980462
				0.0815294619977178	15.9660883685525
				0.0826587364606376	15.961856608998
				0.0838036526410588	15.9575749411491
				0.0849644271943069	15.9532428854508
				0.0861412797766265	15.9488599610289
				0.0873344330867477	15.9444256857042
				0.0885441129080276	15.9399395760179
				0.0897705481511761	15.9354011472669
				0.0910139708975727	15.9308099135481
				0.0922746164431846	15.926165387811
				0.0935527233430919	15.9214670819182
				0.09484853345663	15.9167145067121
				0.0961622919931572	15.9119071720885
				0.0974942475584565	15.907044587076
				0.0988446522017796	15.9021262599202
				0.100213761463543	15.8971516981737
				0.101601834423685	15.8921204087902
				0.10300913375069	15.8870318982236
				0.104435925751297	15.8818856725304
				0.105882480420892	15.8766812374774
				0.107349071494598	15.8714180986514
				0.108835976499078	15.8660957615749
				0.110343476805051	15.8607137318228
				0.111871857680534	15.8552715151447
				0.113421408344827	15.8497686175894
				0.114992422023242	15.8442045456333
				0.116585196002589	15.8385788063111
				0.118200031687436	15.8328909073514
				0.119837234657139	15.8271403573136
				0.121497114723673	15.8213266657295
				0.123179985990255	15.8154493432467
				0.124886166910785	15.8095079017766
				0.126615980350107	15.8035018546439
				0.128369753645102	15.7974307167402
				0.130147818666638	15.7912940046805
				0.131950511882362	15.7850912369624
				0.13377817442038	15.7788219341287
				0.135631152133801	15.7724856189326
				0.137509795666189	15.7660818165063
				0.139414460517914	15.7596100545324
				0.141345507113427	15.7530698634178
				0.143303300869457	15.7464607764715
				0.145288212264169	15.7397823300843
				0.147300616907264	15.7330340639118
				0.149340895611057	15.7262155210605
				0.151409434462545	15.7193262482759
				0.153506624896458	15.7123657961341
				0.155632863769338	15.7053337192359
				0.157788553434637	15.698229576403
				0.159974101818849	15.6910529308782
				0.162189922498711	15.6838033505262
				0.16443643477946	15.6764804080386
				0.166714063774181	15.6690836811407
				0.169023240484253	15.6616127528003
				0.171364401880904	15.6540672114395
				0.173737990987908	15.646446651148
				0.176144456965411	15.6387506718996
				0.178584255194933	15.6309788797694
				0.181057847365538	15.6231308871544
				0.183565701561201	15.6152063129947
				0.186108292349386	15.6072047829975
				0.188686100870846	15.5991259298626
				0.191299614930676	15.5909693935088
				0.193949329090615	15.5827348213026
				0.196635744762641	15.5744218682883
				0.199359370303846	15.5660301974187
				0.202120721112639	15.5575594797875
				0.204920319726277	15.5490093948624
				0.207758695919741	15.5403796307196
				0.210636386805991	15.5316698842785
				0.213553936937604	15.5228798615369
				0.216511898409818	15.5140092778078
				0.219510830965013	15.5050578579547
				0.222551302098627	15.4960253366292
				0.225633887166545	15.4869114585064
				0.228759169493977	15.4777159785221
				0.231927740485842	15.4684386621085
				0.235140199738679	15.4590792854297
				0.238397155154111	15.4496376356168
				0.241699223053882	15.4401135110017
				0.245047028296482	15.4305067213501
				0.248441204395392	15.4208170880937
				0.251882393638964	15.4110444445602
				0.255371247211966	15.401188636202
				0.258908425318802	15.3912495208235
				0.26249459730845	15.3812269688061
				0.266130441801122	15.3711208633304
				0.269816646816678	15.3609311005971
				0.273553909904827	15.3506575900444
				0.277342938277123	15.3403002545627
				0.281184448940793	15.3298590307067
				0.285079168834418	15.3193338689032
				0.289027834965493	15.3087247336567
				0.293031194549893	15.2980316037499
				0.297090005153272	15.2872544724412
				0.301205034834416	15.2763933476572
				0.305377062290588	15.2654482521815
				0.309606877004879	15.2544192238385
				0.31389527939561	15.2433063156715
				0.318243080967789	15.232109596117
				0.322651104466679	15.2208291491728
				0.327120184033491	15.2094650745601
				0.331651165363221	15.1980174878806
				0.336244905864696	15.1864865207667
				0.34090227482281	15.1748723210257
				0.345624153563031	15.1631750527773
				0.350411435618172	15.1513948965843
				0.355265026897479	15.1395320495759
				0.360185845858054	15.1275867255641
				0.365174823678662	15.1155591551525
				0.370232904435936	15.1034495858365
				0.375361045283031	15.0912582820969
				0.380560216630744	15.0789855254837
				0.385831402331153	15.0666316146927
				0.391175599863786	15.0541968656327
				0.396593820524385	15.0416816114839
				0.402087089616269	15.0290862027471
				0.40765644664436	15.0164110072839
				0.413302945511886	15.0036564103472
				0.419027654719818	14.9908228146015
				0.424831657569065	14.9779106401343
				0.430716052365465	14.9649203244563
				0.436681952627625	14.951852322492
				0.442730487297634	14.9387071065596
				0.448862800954693	14.9254851663404
				0.455080054031709	14.9121870088373
				0.461383423034887	14.8988131583226
				0.467774100766362	14.8853641562742
				0.474253296549912	14.8718405613014
				0.480822236459811	14.8582429490585
				0.487482163552832	14.8445719121481
				0.494234338103482	14.8308280600114
				0.501080037842479	14.8170120188085
				0.508020558198547	14.8031244312856
				0.515057212543549	14.7891659566312
				0.522191332441021	14.7751372703201
				0.529424267898148	14.7610390639461
				0.536757387621226	14.7468720450419
				0.54419207927467	14.7326369368878
				0.551729749743603	14.7183344783076
				0.559371825400082	14.7039654234539
				0.567119752373019	14.6895305415796
				0.574974996821833	14.6750306167992
				0.582939045213891	14.6604664478371
				0.591013404605805	14.6458388477641
				0.599199602928606	14.6311486437229
				0.607499189276888	14.6163966766407
				0.615913734201938	14.6015838009313
				0.62444483000894	14.5867108841844
				0.633094091058291	14.5717788068451
				0.64186315407109	14.55678846188
				0.650753678438857	14.5417407544343
				0.659767346537547	14.5266366014759
				0.668905864045907	14.5114769314301
				0.678170960268245	14.496262683803
				0.687564388461678	14.4809948087941
				0.697087926167895	14.4656742668989
				0.706743375549534	14.4503020285019
				0.716532563731203	14.4348790734587
				0.726457343145236	14.4194063906692
				0.736519591882232	14.4038849776413
				0.746721214046451	14.3883158400451
				0.757064140116132	14.3726999912591
				0.767550327308799	14.3570384519064
				0.778181759951637	14.3413322493843
				0.788960449856987	14.3255824173847
				0.799888436703045	14.3097899954073
				0.810967788419839	14.2939560282657
				0.822200601580544	14.2780815655857
				0.833589001798225	14.2621676612979
				0.845135144128073	14.2462153731238
				0.856841213475208	14.2302257620551
				0.868709425008138	14.2141998918284
				0.880742024577934	14.1981388283947
				0.892941289143228	14.1820436393831
				0.905309527201077	14.1659153935614
				0.917849079223815	14.1497551602915
				0.930562318101941	14.133564008982
				0.943451649593144	14.117343008537
				0.956519512777559	14.1010932268026
				0.969768380519314	14.0848157300104
				0.983200759934479	14.0685115822198
				0.996819192865491	14.0521818447577
				1.01062625636216	14.035827575658
				1.02462456316931	14.0194498290999
				1.03881676222123	14.0030496548459
				1.0532055391429	13.9866280976799
				1.06779361675825	13.9701861968462
				1.08258375560533	13.9537249854891
				1.09757875445876	13.9372454900936
				1.11278145085934	13.9207487299288
				1.12819472165096	13.9042357164926
				1.14382148352506	13.8877074529597
				1.15966469357249	13.8711649336318
				1.17572734984315	13.8546091433925
				1.19201249191328	13.8380410571648
				1.20852320146067	13.8214616393735
				1.22526260284779	13.8048718434122
				1.24223386371304	13.7882726111152
				1.25944019557016	13.7716648722345
				1.27688485441597	13.7550495439231
				1.29457114134647	13.7384275302243
				1.31250240318157	13.721799721567
				1.33068203309836	13.7051669942682
				1.34911347127327	13.6885302100432
				1.367800205533	13.6718902155219
				1.38674577201457	13.6552478417741
				1.40595375583449	13.6386039038427
				1.4254277917671	13.6219592002848
				1.44517156493248	13.6053145127221
				1.46518881149376	13.5886706053998
				1.48548331936408	13.5720282247553
				1.50605892892346	13.5553880989956
				1.52691953374547	13.5387509376854
				1.54806908133405	13.5221174313442
				1.5695115738705	13.5054882510545
				1.59125106897079	13.4888640480797
				1.61329168045346	13.4722454534931
				1.63563757911802	13.4556330778171
				1.65829299353424	13.4390275106743
				1.68126221084233	13.4224293204485
				1.70454957756419	13.4058390539581
				1.72815950042591	13.3892572361399
				1.75209644719171	13.3726843697457
				1.77636494750932	13.3561209350488
				1.80096959376719	13.3395673895638
				1.82591504196349	13.3230241677775
				1.8512060125872	13.3064916808915
				1.87684729151133	13.2899703165774
				1.90284373089865	13.2734604387436
				1.92920025011978	13.2569623873137
				1.95592183668415	13.2404764780181
				1.98301354718381	13.2240030021967
				2.01048050825024	13.207542226614
				2.03832791752456	13.1910943932864
				2.066561044641	13.1746597193217
				2.09518523222418	13.15823839677
				2.12420589690002	13.1418305924872
				2.15362853032081	13.1254364480107
				2.18345870020437	13.109056079446
				2.21370205138765	13.0926895773663
				2.24436430689493	13.0763370067229
				2.2754512690208	13.059998406768
				2.30696882042811	13.043673790989
				2.33892292526122	13.0273631470536
				2.37131963027455	13.0110664367672
				2.40416506597685	12.9947835960413
				2.43746544779131	12.9785145348728
				2.47122707723169	12.9622591373346
				2.50545634309477	12.9460172615771
				2.54015972266934	12.9297887398404
				2.57534378296191	12.9135733784773
				2.61101518193937	12.8973709579863
				2.64718066978894	12.8811812330559
				2.68384709019548	12.8650039326179
				2.72102138163659	12.8488387599117
				2.75871057869552	12.8326853925581
				2.79692181339244	12.8165434826425
				2.83566231653394	12.8004126568083
				2.87493941908143	12.784292516359
				2.91476055353833	12.7681826373699
				2.95513325535659	12.7520825708089
				2.9960651643626	12.7359918426655
				3.03756402620292	12.7199099540895
				3.07963769380998	12.7038363815371
				3.12229412888817	12.6877705769264
				3.16554140342037	12.6717119678001
				3.2093877011955	12.6556599574965
				3.25384131935713	12.6396139253288
				3.29891066997355	12.6235732267713
				3.34460428162966	12.6075371936534
				3.39093080104079	12.591505134361
				3.43789899468901	12.5754763340447
				3.48551775048196	12.5594500548349
				3.53379607943479	12.5434255360646
				3.58274311737531	12.5274019944973
				3.63236812667277	12.5113786245628
				3.68268049799065	12.4953545985986
				3.73368975206361	12.4793290670973
				3.7854055414992	12.4633011589608
				3.83783765260439	12.4472699817593
				3.89099600723746	12.4312346219973
				3.94489066468558	12.415194145384
				3.99953182356831	12.3991475971097
				4.05492982376752	12.383094002128
				4.11109514838405	12.3670323654422
				4.16803842572143	12.3509616723979
				4.22577043129713	12.3348808889795
				4.2843020898816	12.3187889621123
				4.34364447756561	12.3026848199697
				4.40380882385622	12.2865673722836
				4.46480651380174	12.2704355106613
				4.52664909014618	12.2542881089053
				4.58934825551347	12.2381240233384
				4.65291587462204	12.221942093133
				4.71736397652993	12.2057411406443
				4.78270475691118	12.1895199717479
				4.84895058036351	12.173277376182
				4.91611398274827	12.1570121278925
				4.98420767356247	12.1407229853835
				5.05324453834395	12.1244086920704
				5.12323764110968	12.1080679766382
				5.19420022682792	12.0916995534029
				5.26614572392458	12.0753021226766
				5.33908774682434	12.0588743711371
				5.41304009852692	12.0424149722008
				5.48801677321906	12.0259225863993
				5.56403195892267	12.0093958617603
				5.64110004017969	11.9928334341915
				5.71923560077408	11.9762339278687
				5.79845342649158	11.9595959556279
				5.87876850791761	11.94291811936
				5.96019604327403	11.9261990104109
				6.0427514412951	11.9094372099835
				6.12645032414334	11.8926312895451
				6.21130853036572	11.8757798112375
				6.29734211789086	11.8588813282912
				6.38456736706769	11.8419343854436
				6.47300078374623	11.8249375193606
				6.56265910240101	11.8078892590625
				6.65355928929784	11.7907881263532
				6.74571854570429	11.7736326362542
				6.83915431114479	11.7564212974416
				6.93388426670073	11.7391526126873
				7.02992633835633	11.7218250793049
				7.12729870039075	11.7044371895985
				7.22601977881733	11.6869874313166
				7.32610825487032	11.6694742881093
				7.42758306854005	11.6518962399903
				7.53046342215692	11.6342517638027
				7.63476878402514	11.6165393336888
				7.7405188921068	11.5987574215649
				7.84773375775683	11.5809044975997
				7.95643366950992	11.5629790306972
				8.06663919691969	11.5449794889842
				8.17837119445114	11.526904340302
				8.29165080542702	11.5087520527022
				8.40649946602875	11.4905210949477
				8.52293890935294	11.4722099370175
				8.64099116952397	11.4538170506164
				8.76067858586351	11.4353409096889
				8.88202380711791	11.416779990938
				9.00504979574402	11.398132774348
				9.1297798322545	11.3793977437126
				9.2562375196232	11.3605733871673
				9.38444678775162	11.3416581977254
				9.51443189799723	11.3226506738205
				9.64621744776449	11.3035493198519
				9.77982837515951	11.2843526467349
				9.91528996370913	11.2650591724564
				10.0526278471454	11.2456674226343
				10.1918680142562	11.2261759310813
				10.3330368138034	11.2065832403734
				10.4761609595088	11.1868879024232
				10.6212675351089	11.1670884790565
				10.7683839994807	11.1471835425943
				10.9175381918372	11.1271716764382
				11.0687583369958	11.1070514756607
				11.2220730507191	11.0868215475987
				11.3775113451305	11.0664805124515
				11.5351026342033	11.0460270038833
				11.6948767393278	11.0254596696279
				11.8568638949537	11.0047771720986
				12.0210947543118	10.9839781890011
				12.1876003952145	10.9630614139495
				12.3564123259368	10.9420255570858
				12.5275624911787	10.9208693457032
				12.7010832781099	10.899591524871
				12.8770075224988	10.8781908580636
				13.0553685149262	10.8566661277914
				13.2362000070846	10.8350161362341
				13.4195362181652	10.8132397058769
				13.6054118413335	10.7913356801479
				13.7938620502942	10.7693029240576
				13.9849225059473	10.7471403248402
				14.1786293631362	10.7248467925958
				14.3750192774894	10.702421260934
				14.574129412357	10.6798626876181
				14.7759974458432	10.6571700552095
				14.9806615779361	10.6343423717132
				15.1881605377364	10.6113786712223
				15.3985335907865	10.5882780145625
				15.6118205465004	10.5650394899359
				15.8280617656973	10.5416622135638
				16.0472981682388	10.5181453303277
				16.2695712407725	10.494488014409
				16.4949230445827	10.4706894699266
				16.7233962235495	10.4467489315713
				16.9550340122187	10.4226656652382
				17.1898802439831	10.3984389686553
				17.4279793593768	10.3740681720084
				17.6693764144854	10.3495526385622
				17.9141170894717	10.3248917652762
				18.1622476972202	10.3000849834166
				18.4138151921004	10.2751317591615
				18.6688671788527	10.2500315942015
				18.9274519215965	10.2247840263328
				19.1896183529634	10.1993886300443
				19.4554160833567	10.1738450170966
				19.7248954103395	10.148152837094
				19.9981073281525	10.1223117780476
				20.2751035373639	10.0963215669294
				20.5559364546526	10.070181970218
				20.8406592227275	10.0438927944331
				21.1293257203833	10.0174538866609
				21.4219905726966	9.99086513506766
				21.7187091613625	9.96412646940216
				22.0195376351748	9.93723786148624
				22.3245329206509	9.91019932569266
				22.6337527328044	9.88301091940994
				22.9472555860663	9.85567274349354
				23.2651008053585	9.8281849427029
				23.5873485373193	9.80054770612378
				23.9140597616854	9.77276126757526
				24.2452963028314	9.74482590600102
				24.5811208414684	9.71674194584418
				24.9215969265062	9.68850975740525
				25.2667889870777	9.66012975718269
				25.6167623447321	9.6316024081954
				25.9715832257947	9.60292822028679
				26.3313187739001	9.57410775040973
				26.6960370626974	9.54514160289197
				27.0658071087319	9.51603042968151
				27.4406988845057	9.48677493057132
				27.8207833317183	9.45737585340308
				28.2061323746915	9.42783399424926
				28.5968189339793	9.39815019757321
				28.9929169401674	9.36832535636673
				29.3945013478629	9.33836041226468
				29.8016481498783	9.30825635563621
				30.2144343916117	9.27801422565212
				30.6329381856263	9.247635110328
				31.057238726432	9.21712014654279
				31.4874163054714	9.18647052003222
				31.9235523263137	9.15568746535702
				32.3657293200586	9.12477226584526
				32.8140309609543	9.09372625350877
				33.268542082231	9.06255080893317
				33.7293486921543	9.03124736114126
				34.1965379903007	8.99981738742956
				34.6701983840587	8.96826241317771
				35.1504195053581	8.93658401163048
				35.6372922276316	8.90478380365236
				36.1309086830107	8.87286345745428
				36.6313622797603	8.84082468829265
				37.1387477199543	8.80866925814037
				37.6531610173969	8.77639897532971
				38.1746995157908	8.74401569416722
				38.7034619071584	8.71152131452035
				39.239548250517	8.67891778137604
				39.7830599908135	8.64620708437104
				40.3340999781213	8.61339125729421
				40.8927724871024	8.58047237756084
				41.4591832367401	8.54745256565893
				42.0334394103436	8.51433398456787
				42.6156496758317	8.48111883914941
				43.2059242062953	8.44780937551125
				43.8043747008464	8.41440788034347
				44.4111144057549	8.38091668022806
				45.0262581358783	8.34733814092177
				45.6499222963888	8.31367466661273
				46.2822249048009	8.27992869915104
				46.9232856133036	8.2461027172539
				47.5732257314033	8.21219923568539
				48.2321682488788	8.17822080441179
				48.9002378590552	8.14417000773242
				49.5775609824004	8.11004946338685
				50.2642657904468	8.0758618216389
				50.960482230047	8.04160976433793
				51.6663420479628	8.0072960039581
				52.3819788157961	7.97292328261618
				53.1075279552661	7.9384943710685
				53.8431267638337	7.9040120676878
				54.5889144406843	7.86947919742062
				55.3450321130677	7.83489861072595
				56.1116228630044	7.8002731824959
				56.8888317543614	7.7656058109591
				57.6768058603029	7.73089941656777
				58.4756942911213	7.69615694086902
				59.2856482224539	7.66138134536151
				60.1068209238895	7.62657561033806
				60.9393677879734	7.59174273371517
				61.7834463596113	7.55688572985051
				62.6392163658827	7.52200762834889
				63.5068397462662	7.48711147285806
				64.3864806832836	7.45220031985495
				65.2783056335691	7.41727723742349
				66.1824833593675	7.38234530402485
				67.0991849604703	7.34740760726106
				68.0285839065926	7.3124672426332
				68.9708560701997	7.27752731229475
				69.9261797597879	7.24259092380146
				70.8947357536257	7.20766118885852
				71.876707333964	7.17274122206614
				72.8722803217176	7.13783413966441
				73.8816431116297	7.10294305827859
				74.9049867079221	7.06807109366567
				75.9425047604387	7.03322135946339
				76.9943936012916	6.99839696594248
				78.0608522820122	6.96360101876336
				79.1420826112188	6.928836617738
				80.2382891928058	6.89410685559819
				81.3496794646605	6.85941481677106
				82.4764637379178	6.82476357616267
				83.6188552367576	6.79015619795093
				84.7770701387534	6.75559573438853
				85.9513276157811	6.72108522461679
				87.1418498754921	6.68662769349159
				88.3488622033639	6.65222615042191
				89.5725930053295	6.61788358822219
				90.8132738510004	6.58360298197909
				92.0711395174875	6.54938728793362
				93.3464280338269	6.5152394423795
				94.6393807260248	6.48116236057837
				95.9502422627224	6.44715893569274
				97.2792607014959	6.41323203773745
				98.6266875357979	6.37938451255019
				99.9927777425463	6.34561918078205
				101.377789830376	6.31193883690848
				102.781985888556	6.27834624826147
				104.205631636584	6.24484415408355
				105.648996474475	6.21143526460415
				107.112353533731	6.17812226013893
				108.595979729036	6.14490779021254
				110.100155810649	6.11179447270541
				111.625166417538	6.07878489302497
				113.171300131238	6.04588160330171
				114.738849530463	6.01308712161066
				116.328111246469	5.98040393121839
				117.939386019189	5.9478344798562
				119.572978754139	5.91538117901959
				121.229198580122	5.88304640329433
				122.908358907717	5.85083248970955
				124.610777488595	5.81874173711782
				126.336776475641	5.7867764056027
				128.08668248392	5.75493871591363
				129.860826652482	5.72323084892859
				131.659544707023	5.6916549451444
				133.483177023417	5.66021310419484
				135.332068692127	5.6289073843967
				137.206569583503	5.59773980232361
				139.107034413994	5.56671233240775
				141.033822813268	5.53582690656948
				142.987299392267	5.5050854138746
				144.967833812206	5.47448970021931
				146.975800854519	5.44404156804277
				149.011580491785	5.41374277606697
				151.075557959629	5.38359503906385
				153.16812382962	5.35360002764949
				155.289674083183	5.32375936810498
				157.440610186529	5.294074642224
				159.621339166627	5.26454738718653
				161.832273688223	5.23517909545871
				164.073832131936	5.20597121471823
				166.346438673424	5.1769251478052
				168.650523363653	5.14804225269794
				170.986522210279	5.11932384251346
				173.35487726015	5.09077118553215
				175.75603668296	5.06238550524632
				178.190454856057	5.03416798043214
				180.658592450423	5.00611974524461
				183.160916517851	4.97824188933502
				185.697900579323	4.95053545799048
				188.270024714619	4.92300145229508
				190.877775653163	4.89564082931209
				193.521646866125	4.86845450228681
				196.202138659806	4.84144334086949
				198.91975827031	4.81460817135784
				201.675019959527	4.78794977695857
				204.468445112456	4.7614688980674
				207.300562335858	4.73516623256716
				210.171907558292	4.70904243614313
				213.083024131531	4.68309812261543
				216.034462933374	4.65733386428756
				219.0267824719	4.63175019231081
				222.060548991148	4.60634759706376
				225.136336578274	4.58112652854646
				228.254727272185	4.55608739678865
				231.416311173676	4.53123057227143
				234.621686557103	4.50655638636186
				237.871459983592	4.48206513175997
				241.16624641582	4.45775706295741
				244.506669334387	4.43363239670752
				247.893360855798	4.40969131250588
				251.326961852082	4.38593395308103
				254.808122072062	4.36236042489481
				258.337500264311	4.33897079865155
				261.91576430181	4.31576510981591
				265.543591308327	4.29274335913844
				269.221667786557	4.26990551318867
				272.950689748023	4.24725150489501
				276.731362844792	4.22478123409099
				280.564402503001	4.20249456806735
				284.450534058239	4.18039134212942
				288.390492892813	4.15847136015937
				292.385024574891	4.13673439518279
				296.434884999603	4.11518018993913
				300.540840532071	4.09380845745549
				304.703668152433	4.07261888162347
				308.924155602874	4.05161111777832
				313.20310153669	4.03078479328027
				317.541315669424	4.01013950809743
				321.939618932084	3.98967483538982
				326.398843626493	3.96939032209426
				330.919833582791	3.94928548950956
				335.503444319105	3.92935983388174
				340.150543203455	3.90961282698878
				344.862009617876	3.89004391672473
				349.638735124829	3.87065252768256
				354.481623635919	3.85143806173561
				359.391591582936	3.83239989861721
				364.369568091283	3.81353739649816
				369.416495155786	3.7948498925618
				374.533327818958	3.77633670357626
				379.721034351722	3.75799712646367
				384.980596436639	3.73983043886615
				390.313009353675	3.72183589970804
				395.719282168536	3.70401274975439
				401.200437923622	3.68636021216528
				406.757513831619	3.66887749304582
				412.391561471767	3.65156378199158
				418.103646988862	3.63441825262915
				423.894851294999	3.61744006315184
				429.766270274117	3.60062835685005
				435.719014989377	3.5839822626363
				441.754211893409	3.56750089556473
				447.873003041479	3.55118335734479
				454.076546307595	3.53502873684913
				460.366015603619	3.51903611061539
				466.74260110141	3.50320454334183
				473.20750945804	3.48753308837664
				479.761964044136	3.47202078820085
				486.407205175379	3.45666667490467
				493.144490347212	3.4414697706572
				499.975094472802	3.42642908816937
				506.900310124291	3.41154363115013
				513.921447777395	3.3968123947556
				521.03983605939	3.38223436603134
				528.256822000524	3.36780852434759
				535.573771288931	3.35353384182729
				542.992068529052	3.33940928376711
				550.513117503656	3.32543380905112
				558.138341439473	3.31160637055737
				565.869183276522	3.29792591555712
				573.707105941158	3.28439138610684
				581.653592622906	3.27100171943288
				589.710147055132	3.25775584830885
				597.87829379959	3.24465270142564
				606.159578534927	3.23169120375424
				614.555568349173	3.21887027690109
				623.067852036281	3.20618883945627
				631.698040396786	3.1936458073343
				640.447766542614	3.1812400941078
				649.318686206119	3.1689706113338
				658.312478053412	3.15683626887287
				667.430844002006	3.14483597520115
				676.675509542883	3.13296863771515
				686.048224067008	3.1212331630295
				695.550761196372	3.10962845726766
				705.184919119621	3.0981534263456
				714.952520932328	3.08680697624857
				724.855414981987	3.07558801330095
				734.895475217774	3.06449544442925
				745.074601545162	3.05352817741839
				755.394720185448	3.04268512116123
				765.857784040251	3.03196518590144
				776.465773061071	3.02136728346986
				787.220694623951	3.01089032751429
				798.124583909344	3.00053323372286
				809.179504287239	2.99029492004108
				820.387547707607	2.98017430688256
				831.750835096277	2.97017031733358
				843.271516756274	2.96028187735147
				854.951772774732	2.950507915957
				866.79381343544	2.94084736542079
				878.79987963709	2.93129916144386
				890.972243317339	2.92186224333235
				903.313207882724	2.91253555416656
				915.825108644545	2.90331804096437
				928.510313260787	2.89420865483913
				941.371222184145	2.88520635115206
				954.410269116284	2.87631008965936
				967.629921468359	2.86751883465399
				981.032680827937	2.85883155510231
				994.621083432383	2.85024722477561
				1008.39770064879	2.8417648223766
				1022.36513946056	2.83338333166109
