# Supplementary material for: Unraveling the hidden temporal range of fast β2-adrenergic receptor mobility by time-resolved fluorescence
Source: Commun Biol. 2022 Feb 28;5:176. doi: 10.1038/s42003-022-03106-4 (PMC8885909; doi:10.1038/s42003-022-03106-4)
Supplement: Supplementary file 4 — Supplementary Data 1 [file 42003_2022_3106_MOESM4_ESM.zip › SupplementaryData/Figure 2/2b_D_b2ar.txt]

NT_D_fast	NT_D_slow	IL3_D_fast	IL3_D_slow	S_D_fast	S_D_slow	TAG_D_fast	TAG_D_slow
µm²s\+(-1)	µm²s\+(-1)	µm²s\+(-1)	µm²s\+(-1)	µm²s\+(-1)	µm²s\+(-1)	µm²s\+(-1)	µm²s\+(-1)
4.65051890504379	0.121509863736115	17.6827274105214	0.191163907009114	4.41524221877865	0.042793796669646	4.67280574253537	0.0840229974241628
8.50298232599682	0.119057266200174	9.25379425384019	0.0722799370096762	7.34838836111471	0.0483532258443125	3.61157515979239	0.0586295196546346
5.37607283968143	0.146347617487456	8.20270302105687	0.186668695231258	0	0.0569749944890035	7.25895732856624	0.0442480752082174
4.10948030351838	0.130077243497362	9.76856747690395	0.116197988594894	4.24963388992262	0.0391129700769876	4.60888462650358	0.0648298720497952
5.97697197981631	0.0775968346855175	8.84167199277934	0.191711209751766	12.2000518852048	0.0760576365621939	3.46130718634693	0.0562171599732194
5.43346297877067	0.0806391781889058	5.06259859645921	0.0721926135059981	7.71133714387991	0.0793147291295278	4.8634039638833	0.0472272243157937
8.32341826538146	0.122972645670741	3.5989705525748	0.0779768441610542	45.3681095332019	0.121668940941948
12.8719937360545	0.164491503482021	7.11342480677457	0.240567668258731	3.60889077457542	0.032404605153944
5.25607272416349	0.0801549019880564	4.10661023470197	0.0621193841244287	3.5981016527238	0.0230446001963009
6.89319969514762	0.0874794822761897	6.49304724856487	0.100079404994251	9.85293587217692	0.0953231041867158
2.69513249522327	0.0780283048122398	7.81447422121904	0.0858496673592623
2.89854831382529	0.0879627747563204	9.24839223058776	0.20421700428528
