# Supplementary material for: Unraveling the hidden temporal range of fast β2-adrenergic receptor mobility by time-resolved fluorescence
Source: Commun Biol. 2022 Feb 28;5:176. doi: 10.1038/s42003-022-03106-4 (PMC8885909; doi:10.1038/s42003-022-03106-4)
Supplement: Supplementary file 4 — Supplementary Data 1 [file 42003_2022_3106_MOESM4_ESM.zip › SupplementaryData/Figure 2/2c_x_fast_b2ar.txt]

NT_x_fast	IL3_x_fast	S_x_fast	TAG_x_fast
0.38142065115651	0.245599941480526	0.0695510074642824	0.107331698760629
0.362490508605234	0.275210149404101	0.0598318017965395	0.24168818868205
0.390781816082157	0.295799746830542	0	0.351991333855285
0.388706595015481	0.273778419074441	0.115549508205455	0.286683323634149
0.313414637984757	0.267759151722018	0.0533956460022552	0.255654066925142
0.325799699613036	0.369872139747879	0.0773431074710976	0.420838754021296
0.290363170637611	0.297001905775244	0.11144844883724
0.273394032167012	0.343316998233082	0.028819575748187
0.274311404094116	0.334024839980915	0.021124089284595
0.295691939817238	0.408356871459193	0.089705098141854
0.334448557430706	0.32443351322908
0.444362889185841	0.350406682487464
