# Supplementary material for: Unraveling the hidden temporal range of fast β2-adrenergic receptor mobility by time-resolved fluorescence
Source: Commun Biol. 2022 Feb 28;5:176. doi: 10.1038/s42003-022-03106-4 (PMC8885909; doi:10.1038/s42003-022-03106-4)
Supplement: Supplementary file 4 — Supplementary Data 1 [file 42003_2022_3106_MOESM4_ESM.zip › SupplementaryData/Figure 2/2d_Focus_change.txt]

cell	Basal	Basal+Cytosolic	Apical+Cytosolic	Apical
--	0.261354814082751	0.529586607902191	0.487582679998952	0.212844102910849
--	0.254250394483913	0.534044827738165	0.426482168064759	0.264044152474464
--	0.130940340239996	0.34	0.4	0.193062637016992
--	0.287961795917919	0.359076042480318	0.346812447956571	0.190349467729235
--	0.21481306853006		0.48806910239574
