# Supplementary material for: Unraveling the hidden temporal range of fast β2-adrenergic receptor mobility by time-resolved fluorescence
Source: Commun Biol. 2022 Feb 28;5:176. doi: 10.1038/s42003-022-03106-4 (PMC8885909; doi:10.1038/s42003-022-03106-4)
Supplement: Supplementary file 4 — Supplementary Data 1 [file 42003_2022_3106_MOESM4_ESM.zip › SupplementaryData/Figure 3/3a_TRA_fit.txt]

Time(ns)	intensity_parallel	intensity_perpendicular	anisotropy	fit_parallel	fit_perpendicular	wres_parallel	wres_perpendicular	anisotropy_fit	IRF_parallel	IRF_perpendicular
0	22	10	0.299031476997579		--			--	68	42
0.0159999999360672	30	15	0.263358778625954		--	--		--	57	44
0.0319999998721343	18	12	0.15597667638484		--	--		--	65	38
0.0479999998082015	34	14	0.335791543756146		--	--		--	49	40
0.0639999997442686	18	10	0.223860589812332		--	--		--	61	42
0.0799999996803358	24	12	0.263358778625954		--	--		--	53	39
0.0959999996164029	13	15	-0.035160905840286		--	--		--	72	41
0.11199999955247	21	9	0.320953870211102		--	--		--	48	40
0.127999999488537	22	9	0.338201676403353		--	--		--	61	42
0.143999999424604	11	8	0.124054462934947		--	--		--	64	38
0.159999999360672	16	14	0.0578800557880056		--	--		--	58	43
0.175999999296739	21	10	0.281637717121588		--	--		--	49	35
0.191999999232806	21	9	0.320953870211102		--	--		--	75	46
0.207999999168873	18	14	0.0997334517992004		--	--		--	51	33
0.22399999910494	19	14	0.119295958279009		--	--		--	57	39
0.239999999041007	22	12	0.230735163861825		--	--		--	64	36
0.255999998977074	15	10	0.15597667638484		--	--		--	54	43
0.271999998913142	21	11	0.245915226142553		--	--		--	68	25
0.287999998849209	21	14	0.15597667638484		--	--		--	56	48
0.303999998785276	26	13	0.263358778625954		--	--		--	51	48
0.319999998721343	23	12	0.247400346620451		--	--		--	59	42
0.33599999865741	23	14	0.189724110355858		--	--		--	67	45
0.351999998593477	26	9	0.399239105372377		--	--		--	62	34
0.367999998529545	17	10	0.202479338842975		--	--		--	57	35
0.383999998465612	13	10	0.103715170278638		--	--		--	56	29
0.399999998401679	18	14	0.0997334517992004		--	--		--	75	39
0.415999998337746	23	11	0.280013565453312		--	--		--	47	28
0.431999998273813	18	9	0.263358778625954		--	--		--	68	39
0.44799999820988	30	9	0.449968334388854		--	--		--	61	43
0.463999998145948	34	9	0.492797352540393		--	--		--	71	40
0.479999998082015	25	16	0.171080887616321		--	--		--	68	33
0.495999998018082	27	16	0.199723565998618		--	--		--	73	43
0.511999997954149	24	9	0.370195794053662		--	--		--	62	47
0.527999997890216	21	12	0.213315217391304		--	--		--	54	36
0.543999997826283	19	11	0.208426547352722		--	--		--	60	42
0.55999999776235	13	20	-0.122093023255814		--	--		--	58	37
0.575999997698418	20	13	0.165335994677312		--	--		--	51	47
0.591999997634485	23	12	0.247400346620451		--	--		--	59	42
0.607999997570552	13	15	-0.035160905840286		--	--		--	68	47
0.623999997506619	18	16	0.0523731587561375		--	--		--	64	45
0.639999997442686	11	14	-0.0660178853235139		--	--		--	75	46
0.655999997378753	21	11	0.245915226142553		--	--		--	61	31
0.671999997314821	23	8	0.397502601456816		--	--		--	54	32
0.687999997250888	19	12	0.175996204933586		--	--		--	55	34
0.703999997186955	18	8	0.307416267942584		--	--		--	50	44
0.719999997123022	14	16	-0.0320855614973262		--	--		--	51	50
0.735999997059089	16	10	0.179886685552408		--	--		--	61	35
0.751999996995156	24	8	0.412778904665314		--	--		--	55	40
0.767999996931223	21	11	0.245915226142553		--	--		--	58	40
0.783999996867291	22	10	0.299031476997579		--	--		--	55	33
0.799999996803358	22	12	0.230735163861825		--	--		--	69	32
0.815999996739425	22	13	0.200785729454237		--	--		--	54	41
0.831999996675492	15	10	0.15597667638484		--	--		--	55	30
0.847999996611559	21	15	0.130630630630631		--	--		--	60	31
0.863999996547626	16	13	0.0840837186663422		--	--		--	67	38
0.879999996483694	18	7	0.356870834655665		--	--		--	62	39
0.895999996419761	17	11	0.167015432906095		--	--		--	66	27
0.911999996355828	22	12	0.230735163861825		--	--		--	44	51
0.927999996291895	20	14	0.138026371756699		--	--		--	51	43
0.943999996227962	22	14	0.173194614443084		--	--		--	69	29
0.959999996164029	18	16	0.0523731587561375		--	--		--	55	51
0.975999996100096	19	14	0.119295958279009		--	--		--	61	35
0.991999996036164	28	14	0.263358778625954		--	--		--	66	45
1.00799999597223	25	11	0.311161583387411		--	--		--	72	45
1.0239999959083	25	11	0.311161583387411		--	--		--	55	35
1.03999999584437	18	16	0.0523731587561375		--	--		--	52	49
1.05599999578043	16	9	0.219208870242733		--	--		--	63	35
1.0719999957165	15	10	0.15597667638484		--	--		--	55	33
1.08799999565257	20	11	0.227625515401407		--	--		--	63	53
1.10399999558863	20	13	0.165335994677312		--	--		--	50	40
1.1199999955247	17	13	0.105844618674269		--	--		--	66	40
1.13599999546077	27	8	0.454288407163054		--	--		--	52	27
1.15199999539684	18	9	0.263358778625954		--	--		--	67	36
1.1679999953329	20	17	0.0680742283658398		--	--		--	62	42
1.18399999526897	29	13	0.304215196894065		--	--		--	56	33
1.19999999520504	22	14	0.173194614443084		--	--		--	63	32
1.2159999951411	11	8	0.124054462934947		--	--		--	46	33
1.23199999507717	24	13	0.233346913831738		--	--		--	63	45
1.24799999501324	21	11	0.245915226142553		--	--		--	54	37
1.26399999494931	27	8	0.454288407163054		--	--		--	58	30
1.27999999488537	22	8	0.381410256410256		--	--		--	58	36
1.29599999482144	15	15	0.0119453924914676		--	--		--	55	34
1.31199999475751	18	14	0.0997334517992004		--	--		--	54	22
1.32799999469357	21	6	0.466850828729282		--	--		--	52	26
1.34399999462964	17	7	0.335791543756146		--	--		--	65	40
1.35999999456571	21	8	0.36443468715697		--	--		--	72	36
1.37599999450178	28	11	0.353138330286411		--	--		--	68	33
1.39199999443784	26	11	0.325746347660385		--	--		--	77	35
1.40799999437391	19	11	0.208426547352722		--	--		--	71	37
1.42399999430998	23	8	0.397502601456816		--	--		--	66	38
1.43999999424604	27	7	0.49975314737102		--	--		--	72	48
1.45599999418211	19	11	0.208426547352722		--	--		--	65	38
1.47199999411818	14	10	0.130630630630631		--	--		--	61	38
1.48799999405425	16	7	0.313283632666893		--	--		--	53	43
1.50399999399031	22	13	0.200785729454237		--	--		--	74	37
1.51999999392638	22	9	0.338201676403353		--	--		--	57	44
1.53599999386245	23	16	0.140311804008909		--	--		--	49	37
1.55199999379851	29	11	0.366016324905435		--	--		--	55	33
1.56799999373458	21	15	0.130630630630631		--	--		--	47	34
1.58399999367065	22	11	0.263358778625954		--	--		--	53	50
1.59999999360672	17	15	0.0549510337323177		--	--		--	64	46
1.61599999354278	23	10	0.315602836879433		--	--		--	70	31
1.63199999347885	21	11	0.245915226142553		--	--		--	56	33
1.64799999341492	16	6	0.370195794053662		--	--		--	53	38
1.66399999335098	28	11	0.353138330286411		--	--		--	65	40
1.67999999328705	17	9	0.241926098341577		--	--		--	58	55
1.69599999322312	24	17	0.133691251540222		--	--		--	67	42
1.71199999315919	16	12	0.112870275791624		--	--		--	55	38
1.72799999309525	21	19	0.0462112016646436		--	--		--	69	42
1.74399999303132	24	12	0.263358778625954		--	--		--	51	41
1.75999999296739	16	7	0.313283632666893		--	--		--	63	37
1.77599999290345	17	11	0.167015432906095		--	--		--	48	36
1.79199999283952	10	9	0.0480453050785531		--	--		--	57	37
1.80799999277559	13	10	0.103715170278638		--	--		--	68	34
1.82399999271166	20	6	0.449968334388854		--	--		--	64	35
1.83999999264772	18	12	0.15597667638484		--	--		--	50	44
1.85599999258379	19	9	0.283612867748144		--	--		--	60	42
1.87199999251986	17	12	0.13496015936255		--	--		--	71	56
1.88799999245592	12	13	-0.0146939875977352		--	--		--	68	44
1.90399999239199	17	12	0.13496015936255		--	--		--	63	40
1.91999999232806	28	10	0.387949260042283		--	--		--	65	30
1.93599999226413	28	14	0.263358778625954		--	--		--	54	34
1.95199999220019	24	12	0.263358778625954		--	--		--	45	33
1.96799999213626	19	12	0.175996204933586		--	--		--	58	39
1.98399999207233	26	11	0.325746347660385		--	--		--	62	36
1.9999999920084	16	10	0.179886685552408		--	--		--	65	37
2.01599999194446	20	9	0.302782981000803		--	--		--	75	37
2.03199999188053	7	20	-0.269736842105263		--	--		--	66	41
2.0479999918166	23	14	0.189724110355858		--	--		--	55	46
2.06399999175266	15	16	-0.009590235396687		--	--		--	54	40
2.07999999168873	30	9	0.449968334388854		--	--		--	59	42
2.0959999916248	12	9	0.112870275791624		--	--		--	69	40
2.11199999156086	20	9	0.302782981000803		--	--		--	47	29
2.12799999149693	16	10	0.179886685552408		--	--		--	61	35
2.143999991433	15	5	0.412778904665314		--	--		--	52	43
2.15999999136907	24	18	0.112870275791624		--	--		--	52	50
2.17599999130513	17	17	0.0119453924914676		--	--		--	74	29
2.1919999912412	20	6	0.449968334388854		--	--		--	66	53
2.20799999117727	27	14	0.249722325064791		--	--		--	59	34
2.22399999111334	13	15	-0.035160905840286		--	--		--	81	36
2.2399999910494	27	14	0.249722325064791		--	--		--	63	44
2.25599999098547	18	13	0.126595497795312		--	--		--	52	38
2.27199999092154	19	11	0.208426547352722		--	--		--	61	42
2.2879999908576	20	12	0.195088044485635		--	--		--	50	42
2.30399999079367	17	11	0.167015432906095		--	--		--	66	37
2.31999999072974	16	18	-0.0270003941663382		--	--		--	64	37
2.33599999066581	17	12	0.13496015936255		--	--		--	61	39
2.35199999060187	32	14	0.313283632666893		--	--		--	64	35
2.36799999053794	19	10	0.244125326370757		--	--		--	53	35
2.38399999047401	24	13	0.233346913831738		--	--		--	62	42
2.39999999041007	23	13	0.217404865876482		--	--		--	52	29
2.41599999034614	20	16	0.089622641509434		--	--		--	56	45
2.43199999028221	22	9	0.338201676403353		--	--		--	57	31
2.44799999021828	28	16	0.213315217391304		--	--		--	52	37
2.46399999015434	26	12	0.293327908868999		--	--		--	77	36
2.47999999009041	23	10	0.315602836879433		--	--		--	64	38
2.49599999002648	16	7	0.313283632666893		--	--		--	58	41
2.51199998996254	21	12	0.213315217391304		--	--		--	66	25
2.52799998989861	15	11	0.121032293679271		--	--		--	67	42
2.54399998983468	16	16	0.0119453924914676		--	--		--	63	44
2.55999998977075	21	9	0.320953870211102		--	--		--	57	46
2.57599998970681	22	9	0.338201676403353		--	--		--	62	39
2.59199998964288	18	7	0.356870834655665		--	--		--	49	38
2.60799998957895	16	8	0.263358778625954		--	--		--	68	38
2.62399998951501	18	16	0.0523731587561375		--	--		--	57	40
2.63999998945108	16	14	0.0578800557880056		--	--		--	71	36
2.65599998938715	23	10	0.315602836879433		--	--		--	65	36
2.67199998932322	22	12	0.230735163861825		--	--		--	60	41
2.68799998925928	18	14	0.0997334517992004		--	--		--	70	39
2.70399998919535	19	15	0.0943691345151199		--	--		--	68	41
2.71999998913142	18	12	0.15597667638484		--	--		--	57	37
2.73599998906748	23	15	0.164100096246391		--	--		--	66	39
2.75199998900355	25	12	0.278654485049834		--	--		--	62	35
2.76799998893962	24	12	0.263358778625954		--	--		--	56	36
2.78399998887569	20	15	0.112870275791624		--	--		--	58	42
2.79999998881175	15	12	0.089622641509434		--	--		--	64	40
2.81599998874782	21	12	0.213315217391304		--	--		--	65	41
2.83199998868389	26	14	0.235571482459449		--	--		--	62	32
2.84799998861995	26	16	0.185654008438819		--	--		--	72	50
2.86399998855602	18	17	0.0313914583743357		--	--		--	57	48
2.87999998849209	23	12	0.247400346620451		--	--		--	56	45
2.89599998842816	27	14	0.249722325064791		--	--		--	61	43
2.91199998836422	9	12	-0.0802238805970149		--	--		--	70	38
2.92799998830029	17	10	0.202479338842975		--	--		--	51	34
2.94399998823636	19	14	0.119295958279009		--	--		--	52	35
2.95999998817242	16	18	-0.0270003941663382		--	--		--	54	48
2.97599998810849	19	13	0.146405080517124		--	--		--	54	36
2.99199998804456	15	8	0.23915900131406		--	--		--	71	36
3.00799998798063	15	14	0.035459305092813		--	--		--	65	40
3.02399998791669	25	12	0.278654485049834		--	--		--	59	37
3.03999998785276	18	8	0.307416267942584		--	--		--	56	46
3.05599998778883	18	7	0.356870834655665		--	--		--	50	34
3.07199998772489	22	16	0.124054462934947		--	--		--	60	32
3.08799998766096	12	9	0.112870275791624		--	--		--	55	39
3.10399998759703	27	15	0.223860589812332		--	--		--	51	26
3.1199999875331	22	9	0.338201676403353		--	--		--	51	38
3.13599998746916	15	21	-0.0948136142625608		--	--		--	52	50
3.15199998740523	23	10	0.315602836879433		--	--		--	68	33
3.1679999873413	20	14	0.138026371756699		--	--		--	69	40
3.18399998727736	21	18	0.0651237890204521		--	--		--	58	39
3.19999998721343	22	8	0.381410256410256		--	--		--	57	37
3.2159999871495	22	13	0.200785729454237		--	--		--	64	40
3.23199998708557	21	17	0.0853930496190299		--	--		--	53	32
3.24799998702163	17	12	0.13496015936255		--	--		--	62	40
3.2639999869577	13	14	-0.012743628185907		--	--		--	67	38
3.27999998689377	13	15	-0.035160905840286		--	--		--	51	31
3.29599998682983	15	9	0.195088044485635		--	--		--	52	40
3.3119999867659	19	6	0.431981687377371		--	--		--	58	20
3.32799998670197	14	7	0.263358778625954		--	--		--	53	45
3.34399998663804	15	6	0.346501128668172		--	--		--	64	37
3.3599999865741	14	14	0.0119453924914676		--	--		--	62	39
3.37599998651017	16	18	-0.0270003941663382		--	--		--	50	47
3.39199998644624	14	14	0.0119453924914676		--	--		--	74	49
3.4079999863823	21	14	0.15597667638484		--	--		--	48	40
3.42399998631837	13	3	0.537786056412986		--	--		--	46	36
3.43999998625444	18	9	0.263358778625954		--	--		--	49	55
3.45599998619051	17	10	0.202479338842975		--	--		--	61	55
3.47199998612657	11	11	0.0119453924914676		--	--		--	65	33
3.48799998606264	23	10	0.315602836879433		--	--		--	54	42
3.50399998599871	31	18	0.207331913599026		--	--		--	55	42
3.51999998593478	14	12	0.0651237890204521		--	--		--	78	41
3.53599998587084	14	14	0.0119453924914676		--	--		--	53	44
3.55199998580691	19	16	0.0713712910986367		--	--		--	58	52
3.56799998574298	19	11	0.208426547352722		--	--		--	74	33
3.58399998567904	16	9	0.219208870242733		--	--		--	62	34
3.59999998561511	19	12	0.175996204933586		--	--		--	67	40
3.61599998555118	18	8	0.307416267942584		--	--		--	74	32
3.63199998548725	23	16	0.140311804008909		--	--		--	68	32
3.64799998542331	20	17	0.0680742283658398		--	--		--	55	39
3.66399998535938	13	6	0.293327908868999		--	--		--	72	49
3.67999998529545	26	13	0.263358778625954		--	--		--	49	27
3.69599998523151	25	4	0.646088019559902		--	--		--	55	32
3.71199998516758	22	11	0.263358778625954		--	--		--	58	51
3.72799998510365	17	11	0.167015432906095		--	--		--	70	41
3.74399998503972	13	18	-0.0915374947633012		--	--		--	61	43
3.75999998497578	23	5	0.55666156202144		--	--		--	62	49
3.77599998491185	16	8	0.263358778625954		--	--		--	57	31
3.79199998484792	25	8	0.427299703264095		--	--		--	64	42
3.80799998478398	17	13	0.105844618674269		--	--		--	64	45
3.82399998472005	10	11	-0.0196926032660903		--	--		--	64	26
3.83999998465612	20	14	0.138026371756699		--	--		--	54	34
3.85599998459219	23	16	0.140311804008909		--	--		--	67	45
3.87199998452825	11	16	-0.106017191977077		--	--		--	55	36
3.88799998446432	16	13	0.0840837186663422		--	--		--	57	37
3.90399998440039	15	10	0.15597667638484		--	--		--	64	42
3.91999998433645	12	15	-0.0604395604395604		--	--		--	44	48
3.93599998427252	27	10	0.374730021598272		--	--		--	60	41
3.95199998420859	17	11	0.167015432906095		--	--		--	70	50
3.96799998414466	25	12	0.278654485049834		--	--		--	67	44
3.98399998408072	21	14	0.15597667638484		--	--		--	58	51
3.99999998401679	20	20	0.0119453924914676		--	--		--	55	51
4.01599998395286	16	14	0.0578800557880056		--	--		--	58	48
4.03199998388892	22	8	0.381410256410256		--	--		--	63	35
4.04799998382499	24	18	0.112870275791624		--	--		--	68	28
4.06399998376106	19	9	0.283612867748144		--	--		--	54	39
4.07999998369713	17	9	0.241926098341577		--	--		--	70	42
4.09599998363319	23	11	0.280013565453312		--	--		--	61	35
4.11199998356926	23	12	0.247400346620451		--	--		--	52	32
4.12799998350533	21	9	0.320953870211102		--	--		--	67	24
4.14399998344139	23	12	0.247400346620451		--	--		--	63	53
4.15999998337746	23	13	0.217404865876482		--	--		--	57	43
4.17599998331353	18	7	0.356870834655665		--	--		--	71	36
4.1919999832496	20	9	0.302782981000803		--	--		--	61	39
4.20799998318566	13	19	-0.107408898731629		--	--		--	59	34
4.22399998312173	24	11	0.295931903603803		--	--		--	52	50
4.2399999830578	20	13	0.165335994677312		--	--		--	73	45
4.25599998299386	17	10	0.202479338842975		--	--		--	57	29
4.27199998292993	18	8	0.307416267942584		--	--		--	58	50
4.287999982866	16	10	0.179886685552408		--	--		--	71	33
4.30399998280207	22	7	0.429315685722332		--	--		--	61	38
4.31999998273813	13	12	0.0392699115044248		--	--		--	52	40
4.3359999826742	14	10	0.130630630630631		--	--		--	63	39
4.35199998261027	19	15	0.0943691345151199		--	--		--	78	43
4.36799998254633	23	7	0.444946589975349		--	--		--	47	48
4.3839999824824	22	10	0.299031476997579		--	--		--	60	48
4.39999998241847	15	9	0.195088044485635		--	--		--	40	38
4.41599998235454	23	17	0.118168786955743		--	--		--	66	39
4.4319999822906	23	10	0.315602836879433		--	--		--	61	38
4.44799998222667	20	12	0.195088044485635		--	--		--	63	41
4.46399998216274	27	12	0.307416267942584		--	--		--	62	42
4.4799999820988	18	16	0.0523731587561375		--	--		--	60	50
4.49599998203487	24	8	0.412778904665314		--	--		--	69	40
4.51199998197094	15	13	0.0612372162634073		--	--		--	68	35
4.52799998190701	18	20	-0.0229681978798587		--	--		--	63	39
4.54399998184307	17	12	0.13496015936255		--	--		--	83	49
4.55999998177914	17	10	0.202479338842975		--	--		--	63	36
4.57599998171521	21	7	0.412778904665314		--	--		--	63	43
4.59199998165127	26	15	0.209736123748863		--	--		--	50	49
4.60799998158734	18	15	0.0750798722044728		--	--		--	62	30
4.62399998152341	18	9	0.263358778625954		--	--		--	72	43
4.63999998145948	14	12	0.0651237890204521		--	--		--	50	41
4.65599998139554	16	16	0.0119453924914676		--	--		--	50	42
4.67199998133161	12	12	0.0119453924914676		--	--		--	56	38
4.68799998126768	14	13	0.0372217958557176		--	--		--	65	46
4.70399998120374	26	14	0.235571482459449		--	--		--	58	48
4.71999998113981	25	13	0.248652425633859		--	--		--	50	32
4.73599998107588	25	13	0.248652425633859		--	--		--	60	42
4.75199998101195	27	15	0.223860589812332		--	--		--	65	46
4.76799998094801	25	11	0.311161583387411		--	--		--	69	41
4.78399998088408	16	11	0.14464141821112		--	--		--	46	47
4.79999998082015	26	17	0.163152525080769		--	--		--	68	50
4.81599998075621	12	13	-0.0146939875977352		--	--		--	58	51
4.83199998069228	21	9	0.320953870211102		--	--		--	65	50
4.84799998062835	21	9	0.320953870211102		--	--		--	71	48
4.86399998056442	23	14	0.189724110355858		--	--		--	57	44
4.87999998050048	28	14	0.263358778625954		--	--		--	64	40
4.89599998043655	14	14	0.0119453924914676		--	--		--	63	44
4.91199998037262	18	12	0.15597667638484		--	--		--	63	55
4.92799998030868	21	9	0.320953870211102		--	--		--	50	38
4.94399998024475	10	13	-0.0725277856939299		--	--		--	80	38
4.95999998018082	15	12	0.089622641509434		--	--		--	68	49
4.97599998011689	18	14	0.0997334517992004		--	--		--	53	41
4.99199998005295	16	11	0.14464141821112		--	--		--	56	43
5.00799997998902	21	8	0.36443468715697		--	--		--	66	36
5.02399997992509	18	16	0.0523731587561375		--	--		--	59	28
5.03999997986115	21	9	0.320953870211102		--	--		--	46	38
5.05599997979722	12	14	-0.0386981035366479		--	--		--	66	31
5.07199997973329	18	16	0.0523731587561375		--	--		--	50	45
5.08799997966936	20	12	0.195088044485635		--	--		--	52	49
5.10399997960542	27	12	0.307416267942584		--	--		--	50	40
5.11999997954149	17	16	0.0325814536340852		--	--		--	54	30
5.13599997947756	19	17	0.0500868558193399		--	--		--	65	42
5.15199997941362	18	6	0.412778904665314		--	--		--	50	40
5.16799997934969	20	7	0.395255147717099		--	--		--	59	40
5.18399997928576	17	14	0.0792821444797819		--	--		--	62	45
5.19999997922183	17	10	0.202479338842975		--	--		--	46	42
5.21599997915789	17	15	0.0549510337323177		--	--		--	64	44
5.23199997909396	17	13	0.105844618674269		--	--		--	61	37
5.24799997903003	28	13	0.291109436805425		--	--		--	49	42
5.26399997896609	22	12	0.230735163861825		--	--		--	71	40
5.27999997890216	18	10	0.223860589812332		--	--		--	55	37
5.29599997883823	15	14	0.035459305092813		--	--		--	64	36
5.3119999787743	20	16	0.089622641509434		--	--		--	54	36
5.32799997871036	20	9	0.302782981000803		--	--		--	65	32
5.34399997864643	17	12	0.13496015936255		--	--		--	71	39
5.3599999785825	20	17	0.0680742283658398		--	--		--	71	54
5.37599997851857	13	12	0.0392699115044248		--	--		--	67	49
5.39199997845463	24	11	0.295931903603803		--	--		--	70	38
5.4079999783907	19	7	0.376653337434636		--	--		--	62	39
5.42399997832677	27	9	0.412778904665314		--	--		--	58	46
5.43999997826283	19	12	0.175996204933586		--	--		--	64	43
5.4559999781989	13	11	0.0696757230499562		--	--		--	78	46
5.47199997813497	18	17	0.0313914583743357		--	--		--	74	33
5.48799997807104	22	11	0.263358778625954		--	--		--	62	45
5.5039999780071	27	14	0.249722325064791		--	--		--	56	46
5.51999997794317	22	11	0.263358778625954		--	--		--	56	48
5.53599997787924	24	11	0.295931903603803		--	--		--	70	40
5.5519999778153	18	7	0.356870834655665		--	--		--	56	43
5.56799997775137	21	18	0.0651237890204521		--	--		--	58	33
5.58399997768744	28	17	0.190675875678342		--	--		--	64	34
5.59999997762351	17	7	0.335791543756146		--	--		--	64	45
5.61599997755957	20	12	0.195088044485635		--	--		--	64	36
5.63199997749564	13	9	0.142081000987817		--	--		--	63	41
5.64799997743171	19	7	0.376653337434636		--	--		--	63	34
5.66399997736777	22	7	0.429315685722332		--	--		--	66	43
5.67999997730384	19	10	0.244125326370757		--	--		--	63	19
5.69599997723991	15	17	-0.0293871574984313		--	--		--	54	39
5.71199997717598	17	17	0.0119453924914676		--	--		--	52	50
5.72799997711204	25	11	0.311161583387411		--	--		--	65	32
5.74399997704811	23	8	0.397502601456816		--	--		--	62	51
5.75999997698418	17	11	0.167015432906095		--	--		--	65	43
5.77599997692024	26	12	0.293327908868999		--	--		--	54	40
5.79199997685631	16	7	0.313283632666893		--	--		--	68	48
5.80799997679238	26	12	0.293327908868999		--	--		--	61	40
5.82399997672845	22	12	0.230735163861825		--	--		--	66	44
5.83999997666451	15	7	0.289196773062084		--	--		--	61	45
5.85599997660058	24	9	0.370195794053662		--	--		--	65	49
5.87199997653665	26	7	0.487091875474563		--	--		--	59	46
5.88799997647271	18	13	0.126595497795312		--	--		--	60	30
5.90399997640878	15	8	0.23915900131406		--	--		--	61	48
5.91999997634485	15	10	0.15597667638484		--	--		--	58	43
5.93599997628092	21	6	0.466850828729282		--	--		--	64	39
5.95199997621698	20	10	0.263358778625954		--	--		--	45	44
5.96799997615305	22	9	0.338201676403353		--	--		--	52	36
5.98399997608912	18	13	0.126595497795312		--	--		--	76	38
5.99999997602518	15	15	0.0119453924914676		--	--		--	60	37
6.01599997596125	20	10	0.263358778625954		--	--		--	56	45
6.03199997589732	21	11	0.245915226142553		--	--		--	52	41
6.04799997583339	15	9	0.195088044485635		--	--		--	58	41
6.06399997576945	17	17	0.0119453924914676		--	--		--	54	42
6.07999997570552	21	15	0.130630630630631		--	--		--	76	39
6.09599997564159	19	10	0.244125326370757		--	--		--	57	42
6.11199997557766	15	14	0.035459305092813		--	--		--	71	46
6.12799997551372	12	16	-0.0802238805970149		--	--		--	55	32
6.14399997544979	15	5	0.412778904665314		--	--		--	67	30
6.15999997538586	20	10	0.263358778625954		--	--		--	55	46
6.17599997532192	19	9	0.283612867748144		--	--		--	53	39
6.19199997525799	21	10	0.281637717121588		--	--		--	55	30
6.20799997519406	15	16	-0.009590235396687		--	--		--	73	39
6.22399997513013	22	10	0.299031476997579		--	--		--	62	37
6.23999997506619	18	11	0.188248789191945		--	--		--	61	43
6.25599997500226	18	14	0.0997334517992004		--	--		--	55	49
6.27199997493833	17	10	0.202479338842975		--	--		--	61	31
6.28799997487439	17	14	0.0792821444797819		--	--		--	62	29
6.30399997481046	16	12	0.112870275791624		--	--		--	68	39
6.31999997474653	19	7	0.376653337434636		--	--		--	68	40
6.3359999746826	36	18	0.263358778625954		--	--		--	55	35
6.35199997461866	26	15	0.209736123748863		--	--		--	62	24
6.36799997455473	16	17	-0.00829748002458515		--	--		--	65	20
6.3839999744908	16	10	0.179886685552408		--	--		--	59	34
6.39999997442686	23	16	0.140311804008909		--	--		--	59	42
6.41599997436293	25	10	0.346501128668172		--	--		--	50	42
6.431999974299	21	8	0.36443468715697		--	--		--	58	39
6.44799997423507	12	10	0.0750798722044728		--	--		--	55	41
6.46399997417113	27	11	0.339726311424425		--	--		--	62	34
6.4799999741072	19	10	0.244125326370757		--	--		--	62	36
6.49599997404327	22	6	0.482727814175104		--	--		--	55	38
6.51199997397933	25	13	0.248652425633859		--	--		--	59	43
6.5279999739154	21	11	0.245915226142553		--	--		--	62	41
6.54399997385147	19	9	0.283612867748144		--	--		--	60	40
6.55999997378754	18	13	0.126595497795312		--	--		--	48	30
6.5759999737236	17	10	0.202479338842975		--	--		--	54	39
6.59199997365967	17	15	0.0549510337323177		--	--		--	55	43
6.60799997359574	21	8	0.36443468715697		--	--		--	55	34
6.6239999735318	16	8	0.263358778625954		--	--		--	58	35
6.63999997346787	22	4	0.610363391655451		--	--		--	52	48
6.65599997340394	28	18	0.16942939113803		--	--		--	70	47
6.67199997334001	26	6	0.537786056412986		--	--		--	69	38
6.68799997327607	24	10	0.331408775981524		--	--		--	58	39
6.70399997321214	26	11	0.325746347660385		--	--		--	57	43
6.71999997314821	27	8	0.454288407163054		--	--		--	72	39
6.73599997308427	23	10	0.315602836879433		--	--		--	74	34
6.75199997302034	26	15	0.209736123748863		--	--		--	49	47
6.76799997295641	32	12	0.370195794053662		--	--		--	65	43
6.78399997289248	25	10	0.346501128668172		--	--		--	59	37
6.79999997282854	26	10	0.360927152317881		--	--		--	78	34
6.81599997276461	22	8	0.381410256410256		--	--		--	62	26
6.83199997270068	30	11	0.378391567440952		--	--		--	83	39
6.84799997263674	25	10	0.346501128668172		--	--		--	75	42
6.86399997257281	29	8	0.478847884788479		--	--		--	62	40
6.87999997250888	29	22	0.108732157850546		--	--		--	59	44
6.89599997244495	21	10	0.281637717121588		--	--		--	69	43
6.91199997238101	24	14	0.205605644845159		--	--		--	91	49
6.92799997231708	24	12	0.263358778625954		--	--		--	82	27
6.94399997225315	26	15	0.209736123748863		--	--		--	70	32
6.95999997218921	26	10	0.360927152317881		--	--		--	64	39
6.97599997212528	28	17	0.190675875678342		--	--		--	73	48
6.99199997206135	23	11	0.280013565453312		--	--		--	74	47
7.00799997199742	26	6	0.537786056412986		--	--		--	75	46
7.02399997193348	30	10	0.412778904665314		--	--		--	64	43
7.03999997186955	22	13	0.200785729454237		--	--		--	72	33
7.05599997180562	21	10	0.281637717121588		--	--		--	73	35
7.07199997174168	26	2	0.80609511051574		--	--		--	64	39
7.08799997167775	21	6	0.466850828729282		--	--		--	60	41
7.10399997161382	22	6	0.482727814175104		--	--		--	65	48
7.11999997154989	27	9	0.412778904665314		--	--		--	56	36
7.13599997148595	27	12	0.307416267942584		--	--		--	75	45
7.15199997142202	26	10	0.360927152317881		--	--		--	64	50
7.16799997135809	40	14	0.395255147717099		--	--		--	66	48
7.18399997129415	23	14	0.189724110355858		--	--		--	63	53
7.19999997123022	22	7	0.429315685722332		--	--		--	69	40
7.21599997116629	18	9	0.263358778625954		--	--		--	81	54
7.23199997110236	31	13	0.329024781600998		--	--		--	45	46
7.24799997103842	25	11	0.311161583387411		--	--		--	72	46
7.26399997097449	40	8	0.582251082251082		--	--		--	73	51
7.27999997091056	30	14	0.289196773062084		--	--		--	59	42
7.29599997084662	25	17	0.148676699532953		--	--		--	63	53
7.31199997078269	33	14	0.324725091636121		--	--		--	68	38
7.32799997071876	34	13	0.363090201387714		--	--		--	78	70
7.34399997065483	35	20	0.213315217391304		--	--		--	68	44
7.35999997059089	79	24	0.445579316948612		--	--		--	97	60
7.37599997052696	66	31	0.286775808630692		--	--		--	81	65
7.39199997046303	98	36	0.377716742297588		--	--		--	68	66
7.40799997039909	136	51	0.370195794053662		--	--		--	96	113
7.42399997033516	235	71	0.447504233529554		--	--		--	94	162
7.43999997027123	475	137	0.463606118391691		--	--		--	102	224
7.4559999702073	892	229	0.50302105744507		--	--		--	100	422
7.47199997014336	1670	507	0.445814816632748		--	--		--	154	820
7.48799997007943	3300	1035	0.434394201092958		--	--		--	242	1556
7.5039999700155	6230	2009	0.424572861189409		--	--		--	409	3156
7.51999996995156	10525	3784	0.38553924923099		--	--		--	640	6108
7.53599996988763	16707	6768	0.341825320364242		--	--		--	1297	10954
7.5519999698237	23920	10987	0.29512623958696	16726.544	--	--		--	2449	18449
7.56799996975977	32109	16183	0.260369984050125	24035.557	--	--		--	4862	27918
7.58399996969583	40077	22489	0.220111949135112	31980.295	--	--		--	9603	38942
7.5999999696319	46628	28474	0.18852193707558	39751.843	--	--		--	17880	49207
7.61599996956797	53238	34351	0.168061343820824	46890.198	--	--		--	30413	57995
7.63199996950403	58105	39773	0.146248311946691	53079.315	22347.264	-0.15120317	0.94514054	0.327558026314417	47686	65015
7.6479999694401	62675	44167	0.135574700486373	58328.841	28469.408	-0.74716516	0.027211042	0.272398297811529	67270	69352
7.66399996937617	65618	47974	0.122137388657527	62605.512	34401.401	0.71826069	-0.27193995	0.227969851236202	86791	70721
7.67999996931224	68981	51363	0.115492959170751	66033.957	39827.554	1.6242212	-0.27354778	0.193143092630898	102958	70864
7.6959999692483	70927	54094	0.106806928391872	68793.798	44376.981	-1.2142451	-0.99915027	0.168154498444002	114597	69180
7.71199996918437	72379	56260	0.0999559020517151	70922.248	48169.181	0.68773952	-0.89111856	0.149119361461732	121007	66669
7.72799996912044	73679	57461	0.0987607564533574	72418.023	51378.48	-0.92860819	-0.068301901	0.133104038156895	123179	63379
7.7439999690565	74042	59192	0.0898740701209926	73728.206	53974.307	0.27756266	0.51462812	0.121659178279585	121548	59534
7.75999996899257	75293	60144	0.0901601977980772	74589.098	56121.841	-1.6238181	0.58247945	0.111706104744817	117117	55212
7.77599996892864	75856	60799	0.0889499827819191	75121.035	57829.455	0.71276307	-1.5370836	0.10344034772832	111073	50637
7.79199996886471	75949	61553	0.0849841863482996	75478.714	59126.236	0.017842442	0.27030615	0.0971658208283522	103922	46554
7.80799996880077	75885	62041	0.0818684024307226	75906.554	60043.931	-0.1450479	0.40804092	0.0936651285050615	95242	42199
7.82399996873684	76039	61946	0.0831367278820018	75875.709	60752.934	-0.18127803	0.18682431	0.0893140810346542	87651	38230
7.83999996867291	75897	61987	0.0822348894356937	75870.461	61284.056	-2.0106019	1.0840207	0.0861780063480406	79558	35166
7.85599996860897	76237	62033	0.0835634687752937	75799.052	61592.376	0.62670414	1.801121	0.0840510231448308	71517	31489
7.87199996854504	75460	62341	0.0781544649547935	75671.377	61927.573	1.3698598	0.07403597	0.0815161596840227	63805	28258
7.88799996848111	75623	61689	0.0826632731802614	75476.776	62155.975	0.15401856	-0.67869165	0.0792899813163198	58177	25137
7.90399996841718	74864	61763	0.0786467418219695	75218.676	62140.515	0.033728046	-0.43167575	0.0781608464761368	51235	22737
7.91999996835324	74840	61556	0.0797263708055046	74908.794	62056.762	0.61119839	1.138402	0.077173548481928	45588	20080
7.93599996828931	74413	61378	0.0787215743620113	74663.852	61957.707	0.35553644	-1.0818691	0.0765779151745577	40556	18050
7.95199996822538	73940	61086	0.0781501468077052	74368.557	61821.106	2.0485374	-0.23380469	0.0759548724621071	36093	16115
7.96799996816145	73305	60894	0.0762053031167672	73995.745	61603.692	-0.061068961	-0.19222572	0.0754218288183561	32045	14338
7.98399996809751	73141	61311	0.0729920886808948	73655.704	61417.517	1.4702902	-0.1595081	0.074861787388528	28382	12879
7.99999996803358	72623	60412	0.0757084837945787	73269.19	61172.964	-0.16371156	-0.35186046	0.0744109952658263	24948	11719
8.01599996796965	72636	60240	0.0767838085073944	72882.215	60922.292	0.64388803	-0.11465143	0.0739894864543484	22365	10411
8.03199996790571	71894	59902	0.0751370924465638	72535.799	60711.328	0.16292294	2.4218363	0.0735304720933554	20007	9234
8.04799996784178	71968	59512	0.0778205793021705	72175.432	60468.708	-0.20500497	-0.23071835	0.0731846991040882	17577	8462
8.06399996777785	71367	59513	0.0748384942276658	71799.216	60150.506	-1.2953116	0.36462752	0.0732024068012342	15704	7481
8.07999996771392	71389	59133	0.0772207191747502	71439.782	59872.069	-0.47399645	0.12229457	0.0730682139764866	13885	6775
8.09599996764998	70581	58805	0.0751552427235364	71028.484	59594.656	-0.96188378	-0.33882397	0.0726682035657415	12276	6110
8.11199996758605	70084	58361	0.0753370184105547	70641.181	59275.281	0.37178721	0.97444722	0.0726348637322335	11091	5515
8.12799996752212	70303	58605	0.0749638856849371	70255.169	58982.513	-1.0496067	0.61884766	0.0724479392952025	10018	5086
8.14399996745818	69358	57784	0.0751678229325427	69884.794	58677.027	0.62916171	0.52772803	0.072414992086528	8978	4707
8.15999996739425	69257	57543	0.0761334651101387	69527.613	58386.754	-0.27244203	-0.1066044	0.0723566350607695	8215	4457
8.17599996733032	69105	57194	0.0775131481287309	69140.54	58118.064	1.3493019	2.0114288	0.0720132546893214	7274	3766
8.19199996726639	68516	57050	0.0753698442245518	68747.839	57865.186	-0.22652368	-0.33773706	0.0715407791129151	6573	3480
8.20799996720245	67921	56696	0.0744842743166005	68374	57544.471	-0.64656898	-0.0061320681	0.0715779960581268	5951	3346
8.22399996713852	67495	56234	0.0751544851568473	68022.973	57177.757	1.57726	0.067916934	0.0720188496515811	5455	3016
8.23999996707459	66892	55945	0.0737998585773037	67660.38	56908.858	-0.64403656	0.59091779	0.0717956542732504	5104	2838
8.25599996701065	66602	55523	0.0749436051357554	67292.556	56628.838	0.44253314	0.28206586	0.071612200583586	4652	2666
8.27199996694672	66107	55280	0.0738541204902388	66911.219	56323.207	1.3586545	-0.37618458	0.0715162351530156	4210	2392
8.28799996688279	66045	54777	0.076763164426013	66557.442	56042.815	0.54249101	-0.41354729	0.0714063654595519	3879	2252
8.30399996681886	65944	54749	0.0764014209697047	66180.385	55738.324	-0.39127432	-0.91380815	0.0713238603425815	3698	2147
8.31999996675492	65770	54691	0.0758400052578854	65819.594	55427.234	-0.6365726	-0.62621781	0.0713699670324533	3469	2054
8.33599996669099	65095	54184	0.0754843575285973	65490.176	55145.387	-1.5487331	-1.5740022	0.0713984548651713	3254	1853
8.35199996662706	64279	54023	0.0720693051207763	65116.924	54870.141	-1.1981825	-0.51772848	0.0711466580105965	2955	1778
8.36799996656312	64111	53418	0.0751318688955428	64753.721	54575.155	-1.7519222	0.49535929	0.0710749556782447	2842	1726
8.38399996649919	63972	53389	0.0745548678702832	64415.404	54274.75	-0.52680552	-0.38986263	0.0711744300320411	2610	1577
8.39999996643526	63297	53066	0.0729466567717299	64086.912	54003.167	0.48445546	0.085328824	0.0711403998239998	2430	1510
8.41599996637133	63333	52943	0.073970055160021	63734.282	53718.215	1.0911174	-1.2989388	0.0710601127488425	2456	1467
8.43199996630739	63259	52938	0.0735893040496928	63386.501	53424.446	-0.085931583	-0.15340503	0.0710643692587424	2246	1389
8.44799996624346	62222	52292	0.0720842173087641	63048.892	53151.244	-1.8724215	-0.37004444	0.0709888622321521	2079	1307
8.46399996617953	62041	52317	0.0708845826288131	62728.632	52876.951	-1.2022205	0.28705449	0.0710176768854656	2023	1232
8.47999996611559	61505	52001	0.0699589162529987	62395.33	52593.766	-0.45433049	1.4961335	0.0710326637133013	2031	1200
8.49599996605166	61713	50981	0.0781751414825386	62064.597	52309.848	-1.7380816	-0.078047982	0.0710674067357204	1903	1152
8.51199996598773	61130	50861	0.075641936966847	61737.692	52034.446	-0.21259304	1.2353196	0.0710665704540956	1798	1177
8.5279999659238	60891	50615	0.0759722584382003	61415.266	51765.866	0.83537548	1.0311205	0.071044908590984	1721	1069
8.54399996585986	60572	50600	0.0742147506793908	61091.097	51507.991	-2.0310489	-2.3339916	0.0709394260642989	1737	1043
8.55999996579593	60419	50164	0.0763869385238144	60772.584	51243.899	-1.422555	-1.6978192	0.0709086667705771	1671	1004
8.575999965732	59884	50536	0.0706191547523519	60437.216	50965.63	-2.2564227	-1.5585103	0.0708773333959677	1611	937
8.59199996566806	59506	50059	0.0717337581692837	60124.489	50702.925	-0.099395803	-0.45755936	0.0708702746574945	1559	965
8.60799996560413	59151	49881	0.0708772405949685	59820.296	50433.021	-1.1537789	-1.2011318	0.0709640666110318	1527	907
8.6239999655402	58788	49264	0.0731034073987804	59505.741	50174.49	-0.81089466	1.6081243	0.0709171061922087	1467	927
8.63999996547627	58981	49338	0.0737327090321131	59187.197	49922.966	-0.81500337	0.60800256	0.0707961906304707	1453	828
8.65599996541233	58982	49055	0.07577811525129	58888.531	49668.255	-0.074109568	0.9525587	0.0708160770397636	1327	870
8.6719999653484	58480	48527	0.0765851605831082	58578.314	49410.551	-0.9827443	-0.66027535	0.0707878675534292	1305	835
8.68799996528447	57955	48449	0.0739574731728979	58277.301	49152.739	-1.2884242	0.83405282	0.0708159857184112	1322	761
8.70399996522053	57810	47955	0.076703800099958	57968.98	48913.516	-1.4585784	0.63880295	0.0706654267487575	1284	806
8.7199999651566	57062	47625	0.0745335309013229	57657.419	48652.054	-1.6464267	-0.56768508	0.0706550393326262	1197	784
8.73599996509267	56978	47759	0.0730161276816196	57370.023	48403.708	0.38075103	0.20576653	0.0706976775096907	1221	743
8.75199996502874	57045	47698	0.0738851233121134	57064.251	48171.383	1.6622012	-0.98811103	0.0705093143694267	1163	753
8.7679999649648	56764	47041	0.077053160444648	56761.951	47923.106	0.83820205	-1.3660074	0.0704583175504084	1152	740
8.78399996490087	56273	46756	0.0761265555713904	56475.02	47680.789	-0.05806961	0.35788111	0.0704588087957335	1107	713
8.79999996483694	56062	46897	0.0737269450536016	56193.221	47447.181	0.63459968	1.1484431	0.070426698917772	1013	675
8.815999964773	56053	46291	0.0782847688391243	55910.972	47207.826	-1.2894658	-0.76917573	0.0704344556889661	1057	676
8.83199996470907	55722	45816	0.0798460570218378	55615.847	46964.428	-0.36133577	-0.96391351	0.0703908899522252	995	639
8.84799996464514	55371	46180	0.0747918316050559	55326.908	46726.361	1.185093	0.78796343	0.0703460595454319	934	639
8.86399996458121	55002	45806	0.0753043179446999	55040.147	46491.192	1.2129155	-0.93046083	0.0702927190235852	940	624
8.87999996451727	54095	45446	0.0722086927627351	54765.127	46255.467	0.33630951	-2.053134	0.0703188658995752	955	656
8.89599996445334	54374	45339	0.0748660453781964	54479.569	46026.426	0.6378559	0.71464778	0.0702255795028505	970	595
8.91199996438941	53719	45289	0.0709653809833527	54209.821	45804.352	1.8464354	0.0077012981	0.0701806710163754	905	580
8.92799996432547	53831	44407	0.0786765055253281	53933.792	45577.91	1.6737286	-0.61877198	0.0701280329581772	872	556
8.94399996426154	53488	44367	0.0767260503099888	53658.741	45340.224	1.4060272	-0.0057496923	0.0701689416252663	829	583
8.95999996419761	53334	44781	0.0724115533245139	53394.75	45111.37	1.0100128	0.83467761	0.0702142918165447	854	565
8.97599996413368	53159	44204	0.0758426641724088	53122.968	44890.898	-1.6534671	-2.2962955	0.070142265373504	797	569
8.99199996406974	52699	44017	0.0742641524292343	52863.442	44675.458	0.70408155	-1.4644205	0.0701116546170451	821	499
9.00799996400581	52214	43729	0.0733141342895084	52590.678	44455.945	-0.92673083	1.5360648	0.0700241739268894	804	498
9.02399996394188	52630	43323	0.0794409548969678	52337.431	44229.072	0.74244558	-0.11924916	0.0701264254245516	771	518
9.03999996387794	52167	43508	0.0747904470658476	52066.201	43998.507	0.40319811	0.088142608	0.0701373114578277	799	524
9.05599996381401	51845	42703	0.0792228749519875	51808.808	43787.522	0.91378903	-0.27985619	0.0700846434542361	759	527
9.07199996375008	51777	42713	0.0786730638568861	51547.621	43580.796	1.2818988	-1.2385607	0.069970911163445	795	531
9.08799996368615	51139	42780	0.0737170953237141	51294.573	43372.639	0.47186221	0.64894792	0.0699238000969586	728	499
9.10399996362221	51044	42341	0.076715664323855	51036.661	43165.892	-0.54017042	-2.2400139	0.0698310115782606	779	505
9.11999996355828	51032	42427	0.0759121298388886	50778.091	42954.492	2.457581	-1.1684819	0.06977100568871	712	522
9.13599996349435	50471	42081	0.0748958536861519	50539.431	42743.01	1.5682583	0.17883934	0.0698503047733329	720	464
9.15199996343041	50249	41830	0.0754541310985037	50282.243	42543.181	1.3060393	-0.98256137	0.0697033971192745	691	490
9.16799996336648	50046	41678	0.0753095347540789	50034.979	42333.962	2.1201313	0.45168938	0.069703497291308	701	445
9.18399996330255	49862	41185	0.0782261253561584	49796.603	42124.022	0.45254899	-0.20972333	0.0697727175501135	685	422
9.19999996323862	49658	41020	0.0781958073876048	49543.59	41920.628	1.1769563	-0.44311889	0.0696830660377166	635	428
9.21599996317468	49460	41465	0.0729512782899038	49291.096	41706.29	2.1804487	-0.13857426	0.0696889425839567	701	440
9.23199996311075	49040	40745	0.0761375211127067	49048.426	41502.209	0.84019847	-1.5630616	0.0696783222285846	653	428
9.24799996304682	48720	40923	0.0722725492651255	48818.033	41306.843	0.95475484	-1.4162695	0.0696819105495432	640	459
9.26399996298288	48681	40387	0.0766619697032036	48566.469	41110.209	1.1148235	1.7423367	0.0695424507108005	679	414
9.27999996291895	48462	40329	0.0755720030338019	48328.891	40917.602	1.4259425	-0.85508198	0.0694690856008672	636	442
9.29599996285502	47844	40163	0.0724856988260637	48083.806	40722.434	1.6464846	0.99145617	0.0693620834138597	590	414
9.31199996279109	47697	39949	0.0732878189229252	47853.093	40524.763	1.850635	-0.68550504	0.0693819478922838	572	414
9.32799996272715	47636	39358	0.0781211088235679	47614.699	40334.175	1.0023342	-0.025769449	0.0692829898484479	634	399
9.34399996266322	47203	39441	0.0741333833046298	47387.402	40137.492	0.69557348	0.12728164	0.069319429637452	561	390
9.35999996259929	46755	39457	0.0706143205338735	47153.742	39945.046	1.5958713	0.019781846	0.0692710926752802	572	393
9.37599996253535	46916	39010	0.075867004131572	46926.587	39751.29	1.7179642	-1.9824214	0.0692828898189787	521	401
9.39199996247142	46789	38868	0.076199153658362	46693.571	39561.871	-0.041570043	-0.60862315	0.0692117444309135	551	345
9.40799996240749	46633	38612	0.0773594567450263	46467.327	39377.25	0.37684131	0.40148304	0.0691483423204214	519	356
9.42399996234356	46125	38651	0.0731169685448557	46243.998	39183.358	1.1390142	-0.87771925	0.0691901557928272	547	342
9.43999996227962	45683	38838	0.0680065225280367	46027.32	38987.607	0.22671884	-0.60668106	0.0693002681573749	525	366
9.45599996221569	45454	37959	0.0743256931503189	45815.311	38802.542	-0.79354212	-0.9696828	0.0693501699765717	539	353
9.47199996215176	45347	38542	0.068101241211074	45594.583	38620.043	1.0269082	0.15746348	0.0693095293417877	510	366
9.48799996208782	45240	37965	0.0725980688104921	45375.407	38440.703	1.4871081	2.0159837	0.069251552386119	510	350
9.50399996202389	44935	38021	0.0696843009535604	45174.57	38259.314	1.8013789	-1.5414124	0.0693553652755206	512	330
9.51999996195996	44917	37962	0.0700914999586237	44958.637	38079.626	0.45481622	2.3551894	0.069325769593624	532	342
9.53599996189603	44393	37271	0.0724385161257545	44749.998	37893.755	-0.61903763	0.36564638	0.069411106011784	573	304
9.55199996183209	44549	37481	0.0716915597267899	44532.814	37713.286	-0.65939547	1.5781028	0.069378884704235	564	330
9.56799996176816	44242	36746	0.0762588942268867	44312.757	37531.701	-0.13339928	2.2084897	0.0693339531806745	535	333
9.58399996170423	43788	36742	0.0726413743811468	44108.438	37351.261	0.30762028	-0.41573695	0.069403811968751	610	352
9.59999996164029	43543	37047	0.0677363847184692	43896.506	37181.874	-0.11150421	1.5450719	0.069308051863392	586	313
9.61599996157636	43780	36366	0.0762225666902818	43684.65	37012.07	0.78798375	-1.3880067	0.0692159892454508	603	299
9.63199996151243	42920	36356	0.0692958028450288	43469.217	36836.727	-0.66358231	-0.49418662	0.069147101381618	579	298
9.6479999614485	43150	36349	0.0712529622853014	43262.131	36653.566	1.1192852	2.0440684	0.0692210228968647	522	304
9.66399996138456	42796	35971	0.0720369171172027	43056.329	36478.342	0.63498874	-0.58910768	0.069229345785899	552	298
9.67999996132063	42649	35741	0.0730896585864281	42848.253	36308.074	-0.51853274	0.25135007	0.0691707884705512	534	307
9.6959999612567	42455	35697	0.0719118086979809	42644.974	36138.327	-0.67882646	1.1050014	0.0691463114851682	520	300
9.71199996119276	42411	35551	0.0729955109879871	42436.711	35969.72	1.4853198	0.0067464177	0.0690689312337715	478	299
9.72799996112883	41774	35083	0.0723292102722777	42236.338	35802.655	-1.6514382	-0.32612703	0.0690415773784975	475	306
9.7439999610649	41562	34811	0.0732835677745539	42040.406	35634.184	0.45093499	0.33247319	0.0690652094308245	477	261
9.75999996100097	41602	35299	0.0687007098483565	41840.887	35469.42	-0.25258472	0.43267353	0.0690218758306787	456	276
9.77599996093703	41814	34691	0.0766513437867498	41637.933	35297.933	0.019493236	-1.1475075	0.0690162581316608	463	283
9.7919999608731	41495	34520	0.0756872545519458	41439.214	35125.983	0.088763641	-1.6882194	0.0690513353627891	433	264
9.80799996080917	41130	34529	0.0724639947102639	41230.014	34966.414	0.84812155	1.7702005	0.0688719238039025	435	265
9.82399996074524	40884	34411	0.0715524995379657	41028.822	34801.674	-1.3034409	-0.59420503	0.0688121830320945	455	281
9.8399999606813	40829	34201	0.0732427916077335	40843.294	34635.48	-1.3679812	-0.62154223	0.068902141516684	455	293
9.85599996061737	40310	34149	0.0692561032981644	40636.232	34477.168	-0.17617264	0.27893833	0.0687251318392387	427	260
9.87199996055344	40367	33676	0.074691861405399	40451.679	34322.875	1.83283	0.47506471	0.0687015929410881	431	277
9.8879999604895	40452	33981	0.0722432325150495	40250.748	34160.912	1.3008411	0.21676761	0.0686134692277651	377	278
9.90399996042557	40384	33684	0.0747569219231586	40063.55	33998.565	0.49889278	0.81406692	0.0686495192797378	342	278
9.91999996036164	39504	33100	0.0731474943658294	39871.41	33845.132	0.20131627	-0.92164994	0.0685491513959126	411	254
9.93599996029771	39236	33261	0.0690240127282552	39683.011	33689.246	0.95400674	1.5827016	0.0685068344490787	333	256
9.95199996023377	39195	33287	0.0683789591363637	39495.414	33529.615	-0.70566706	0.84118682	0.0685107181744553	391	239
9.96799996016984	39235	33005	0.0717462487121684	39305.659	33369.757	0.57861194	-1.4827159	0.0684976581588306	341	253
9.98399996010591	39117	32586	0.0752049986677513	39112.658	33212.623	1.931369	0.26525721	0.0684262196602112	366	247
9.999999960042	38751	32792	0.0696467134903365	38926.236	33057.501	2.5507337	1.2578938	0.0683922724525531	355	234
10.015999959978	38388	32656	0.0677909812917497	38741.057	32906.478	-0.90065727	0.54230426	0.068325354515708	358	257
10.0319999599141	38665	32197	0.0753422863758728	38557.289	32750.686	-1.309637	-0.91230645	0.0683221241963564	361	249
10.0479999598502	38078	31975	0.0723734151052588	38376.363	32600.46	-0.55895013	1.0577329	0.0682847324565783	354	223
10.0639999597862	38191	32008	0.0730573180359329	38192.422	32453.711	0.61764223	1.1194147	0.0681813101726529	322	236
10.0799999597223	38124	31909	0.0735325931012612	38017.518	32297.805	0.96452379	-0.56179252	0.0682608911563297	321	214
10.0959999596584	37475	31530	0.0716841303434732	37836.512	32145.168	0.050511859	-0.95163776	0.0682484084786352	321	204
10.1119999595944	37344	31401	0.0718957000928963	37647.592	31995.37	-0.86403392	0.070597735	0.068130296884366	319	193
10.1279999595305	37474	31545	0.0715064228513098	37477.298	31840.5	1.4678896	0.38347138	0.068242718551904	332	224
10.1439999594666	37026	31394	0.0689514120677648	37296.572	31688.234	-0.58636914	-0.89112158	0.0682284850439367	314	222
10.1599999594026	37087	31355	0.0699720754102241	37118.204	31543.893	0.88771598	-0.80637851	0.0681478487099634	341	193
10.1759999593387	36584	31013	0.0690223746408225	36941.451	31404.193	1.4723816	0.79279406	0.0680297258000874	344	250
10.1919999592748	36307	30906	0.0675594895054566	36774.379	31253.49	-0.89156007	0.79302212	0.0681276639090871	283	222
10.2079999592108	36478	30765	0.070834217921025	36594.431	31112.826	-0.68978562	1.3676487	0.0679884658833208	328	216
10.2239999591469	36336	30598	0.0713798092758853	36422.897	30977.262	0.91655303	0.20293717	0.0678713874039667	309	199
10.239999959083	36036	30534	0.0691894688891739	36251.745	30828.055	-0.47917633	0.44336968	0.0679130999200097	302	249
10.255999959019	36102	30231	0.0733641524638523	36080.638	30681.805	0.75578685	0.47431828	0.0679216414505933	286	223
10.2719999589551	35493	30268	0.0669190069155398	35911.094	30545.813	-0.99534226	0.29834089	0.06782709619661	330	200
10.2879999588912	35574	30009	0.0707585630630934	35746.796	30412.378	-1.5084766	0.69601555	0.06775380426142	293	213
10.3039999588272	35510	29734	0.0733793113247824	35576.895	30263.646	0.28851113	-0.18775787	0.0678025960889103	298	214
10.3199999587633	35272	29542	0.0732919296385686	35408.069	30121.948	0.44200398	0.83949053	0.0677801666261439	300	217
10.3359999586994	34926	29511	0.0701755388392293	35239.943	29986.685	-0.2351467	0.12881726	0.0676888049902092	298	211
10.3519999586355	34711	29675	0.066040197317461	35072.95	29850.157	1.0047385	-0.67362727	0.0676229467566313	293	223
10.3679999585715	34697	29252	0.070966336293034	34909.556	29713.258	-1.3471441	-0.99639249	0.067597254379674	316	209
10.3839999585076	34521	28889	0.0735860952933961	34744.057	29578.365	-0.015351608	-0.39213891	0.0675260200291981	304	233
10.3999999584437	34381	29157	0.0688827223417916	34576.631	29443.589	0.54091548	1.343347	0.0674330596294437	295	206
10.4159999583797	34186	29051	0.0681604769981928	34419.792	29310.714	0.17068948	-0.3432946	0.0674248678297775	287	212
10.4319999583158	34091	28734	0.0710537030464908	34261.269	29177.909	-0.78631003	-1.6997857	0.0673984159567347	278	218
10.4479999582519	33540	28744	0.0651798015456112	34105.215	29040.372	-1.0657347	0.68301746	0.0674547386245377	285	199
10.4639999581879	33739	28320	0.072516363751547	33939.281	28910.543	-0.2526253	0.82406526	0.0673148420326014	282	190
10.479999958124	33871	28099	0.0766777102967047	33784.383	28777.042	-0.29941726	-0.25391873	0.0673338910399448	255	201
10.4959999580601	33537	28166	0.0723208132028508	33621.704	28640.148	-0.20920911	0.61254849	0.0673132773289322	282	209
10.5119999579961	33125	28223	0.0672387553728569	33462.946	28509.291	-0.40708951	-1.1248187	0.0672590965293453	287	175
10.5279999579322	33266	27663	0.075831287975767	33308.726	28383.137	-0.076990146	-1.6950481	0.0671940181696393	313	187
10.5439999578683	32958	27880	0.0697712478563131	33153.026	28249.605	-2.1802021	-0.49815921	0.0672047112498831	271	195
10.5599999578043	32967	27967	0.0687671656393114	32999.813	28115.225	-0.24707249	0.64152797	0.0672527286722659	294	204
10.5759999577404	32351	27526	0.0677195681884708	32843.565	27990.681	1.3545696	-1.9701622	0.067144637496082	270	188
10.5919999576765	32526	27209	0.0737225005312246	32689.584	27866.561	0.40437824	0.080487652	0.0670546477650142	260	180
10.6079999576125	32325	27499	0.0677821524537966	32533.143	27739.09	-1.0094673	1.3628236	0.0669797703350655	272	165
10.6239999575486	31835	27327	0.0646097934747767	32377.405	27607.974	0.61940882	-0.49408625	0.0669584038071619	268	155
10.6399999574847	31923	27268	0.0663437501774093	32230.247	27477.472	-0.23031706	-1.6275783	0.0670228480680921	277	195
10.6559999574207	32080	27031	0.0711584225155113	32078.558	27346.427	0.6798286	0.92006436	0.0670450885173963	264	192
10.6719999573568	31566	26760	0.0690110175357638	31930.877	27225.901	-1.8824443	0.61157753	0.0669755260533492	263	156
10.6879999572929	31776	26682	0.0723874913446567	31777.413	27110.029	-0.03960634	0.95664378	0.0667806235829663	249	177
10.7039999572289	31307	26489	0.0696962432839096	31630.087	26979.796	-0.29147768	0.31143601	0.0668400332751305	227	167
10.719999957165	31004	26796	0.0622079615784667	31486.034	26852.481	-2.2152166	-0.56533967	0.0668983480171344	252	201
10.7359999571011	30740	26230	0.0667132475213208	31343.684	26732.584	-0.87064501	-0.30967589	0.066878501083358	242	193
10.7519999570371	30895	26308	0.0674399138772105	31187.589	26614.771	0.832582	-0.77276811	0.0666754913811211	257	179
10.7679999569732	31333	26038	0.0760707000706246	31052.805	26500.306	-1.1899329	1.8063756	0.0666680860536573	233	171
10.7839999569093	30938	26211	0.0692348246058306	30901.487	26376.476	0.81854839	-0.904412	0.0665971781971661	237	161
10.7999999568453	30691	25949	0.069952150835364	30752.614	26252.545	-1.0118497	0.34189926	0.0665549785624392	246	170
10.8159999567814	30489	25431	0.0747520793738107	30609.394	26129.71	-1.9291507	-0.56834331	0.0665627040438113	279	178
10.8319999567175	30326	25544	0.0712838231570825	30471.022	26010.153	-2.5528617	1.240578	0.0665821650489071	212	166
10.8479999566535	30042	25793	0.0645401440120447	30327.539	25895.295	-0.89779427	0.3333905	0.0664784117379986	272	181
10.8639999565896	30004	25605	0.0666716820917218	30188.604	25777.49	2.437773	-2.1727432	0.066467125373098	239	181
10.8799999565257	29898	25173	0.0714311925974259	30054.011	25660.716	1.0539773	-0.730277	0.0664925072559997	216	159
10.8959999564617	29584	25247	0.0666657855611321	29903.617	25547.947	0.465816	1.5258425	0.0662766268743364	214	150
10.9119999563978	29587	25415	0.0643649154129781	29767.513	25428.638	0.10295879	1.1021539	0.0663186204866979	238	147
10.9279999563339	29285	24834	0.0689013298258802	29625.32	25306.863	-0.0088369702	-0.84370797	0.0663229089098086	228	158
10.9439999562699	29202	24699	0.0698242524788584	29491.087	25189.009	-0.84582841	0.36496642	0.0663675217365087	229	160
10.959999956206	29366	24533	0.0741925047210646	29353.836	25075.417	-0.28871688	2.1301057	0.0663163857785087	268	152
10.9759999561421	29163	24262	0.0756714225517334	29219.969	24964.08	-0.032487034	-0.82544478	0.066273761750151	206	154
10.9919999560781	28892	24585	0.0676893362090251	29079.417	24849.731	-1.0669338	-0.95909941	0.0661924512475125	228	145
11.0079999560142	28829	23970	0.075880497156121	28941.113	24735.434	-0.22277937	-1.2924306	0.0661370120042912	205	137
11.0239999559503	28736	24147	0.0721285627459941	28802.359	24621.791	-1.2042839	-2.30987	0.0660661830915374	225	136
11.0399999558863	28582	23962	0.072948920908112	28674.222	24506.255	-0.88852484	0.50221162	0.0661524327211951	219	176
11.0559999558224	28271	24164	0.0661180613108003	28547.672	24392.421	0.8521648	-2.7284221	0.0662344831150872	235	179
11.0719999557585	28582	23674	0.0772367334376155	28414.821	24288.175	0.48944528	-0.90850402	0.0660999615840533	211	149
11.0879999556945	28386	23956	0.0706028376968009	28280.023	24187.803	-0.28894143	-1.458706	0.0658835316172163	202	154
11.1039999556306	28055	23622	0.0714201527154559	28150.613	24074.496	0.15690672	0.57578312	0.0659219266088199	179	161
11.1199999555667	27764	23552	0.0687839937415459	28015.934	23960.206	0.36443654	-1.8601299	0.0659088667732034	204	141
11.1359999555027	27601	23599	0.0660035323356082	27882.242	23854.195	0.20304949	0.65774923	0.0657858316213211	235	143
11.1519999554388	27480	23525	0.0655620461491496	27755.028	23744.428	-0.85536611	-0.79656884	0.0657996500243119	232	136
11.1679999553749	27506	23269	0.0697563093478893	27628.579	23632.894	1.7861923	-0.52711169	0.0658497002725602	211	147
11.1839999553109	27162	23303	0.0648019547307276	27494.522	23524.781	1.3971109	0.48313602	0.0657514762752485	222	142
11.199999955247	27077	23138	0.0662011555575134	27367.726	23418.401	0.23323608	0.69500595	0.0657197445994858	204	152
11.2159999551831	26904	22899	0.067602361043541	27241.412	23313.742	-0.70962527	-0.29331165	0.0656679444072187	185	127
11.2319999551191	27196	23019	0.0695682665837506	27112.805	23208.939	-0.92712303	0.61617488	0.0655880609235912	194	131
11.2479999550552	26867	22706	0.0701052404045971	26984.313	23101.663	-0.89629283	0.23888441	0.0655466529408222	212	135
11.2639999549913	26556	22738	0.0654998258100402	26858.499	22992.053	0.069205747	-0.6149256	0.0655757482948571	181	136
11.2799999549273	26556	22816	0.0642938577901282	26734.265	22889.044	-1.2482722	0.85654815	0.0655243221311986	186	142
11.2959999548634	26327	22359	0.0683732568872107	26610.457	22786.181	-0.99915314	-0.53210856	0.0654758078599176	192	121
11.3119999547995	26350	22589	0.0650725544581973	26490.874	22684.215	-1.2730089	0.35668678	0.0654691088985202	184	130
11.3279999547355	26102	22255	0.0669898188595472	26366.137	22579.036	1.2836337	1.5687796	0.0654436182134188	173	140
11.3439999546716	26299	22100	0.0721153846153846	26253.305	22473.512	0.051864293	-0.76581506	0.0655830914415525	172	106
11.3599999546077	26195	21958	0.072994639071344	26125.554	22375.203	-1.0939163	1.4225029	0.0654090752141793	177	133
11.3759999545437	25693	21801	0.0686898110977995	25998.958	22269.867	-0.33417645	-0.099657851	0.0653602396553497	174	119
11.3919999544798	25686	21829	0.0681405132153975	25886.378	22165.897	-1.0099691	-0.44327329	0.0654800159892851	198	157
11.4079999544159	25807	21796	0.0703348946743107	25770.699	22068.435	-0.099412831	-0.74526308	0.0654546131668313	175	132
11.423999954352	25323	21621	0.0664971403337106	25650.748	21972.196	-0.93651831	-1.1594614	0.0653507092810557	225	131
11.439999954288	25324	21453	0.0692638010055405	25530.07	21877.065	1.0695313	-0.32532176	0.0652179971833182	196	145
11.4559999542241	25349	21649	0.0664026627114486	25409.053	21772.968	1.2112698	0.15600777	0.0652244016261057	160	141
11.4719999541602	25331	21359	0.0709134570236111	25293.447	21677.013	-1.2064216	-0.38093329	0.0651739029476287	196	107
11.4879999540962	24971	21453	0.0643139186284534	25171.361	21581.9	-0.52848461	-0.88005006	0.0650185512998331	213	115
11.5039999540323	25105	21251	0.0695375776832922	25058.418	21477.845	0.97265337	1.1632426	0.0651368915886179	205	125
11.5199999539684	24846	21060	0.0690636079631343	24939.945	21374.429	-1.3012483	-0.10557461	0.0651677298237135	195	117
11.5359999539044	24797	21367	0.0632668340619588	24825.982	21280.758	-0.53447181	1.1759679	0.0651015300106718	175	119
11.5519999538405	24209	21004	0.0608546656880843	24712.492	21185.067	0.34891889	0.4522873	0.0650750569286655	191	126
11.5679999537766	24193	20598	0.0674921505480934	24597.921	21087.691	1.0030284	-0.19081586	0.0650610054674284	160	103
11.5839999537126	24414	20669	0.0694876477272356	24480.578	20993.855	-0.55319972	2.5527346	0.0649475565850063	182	119
11.5999999536487	24255	20520	0.0697353214758858	24369.336	20896.243	1.0417156	0.74352226	0.0649848681113473	167	120
11.6159999535848	23811	20358	0.0660127089595026	24259.28	20799.214	0.12699384	-1.4019915	0.0650298733079621	173	133
11.6319999535208	23835	20220	0.0687675390871085	24141.008	20708.526	0.53665819	-0.27492839	0.064847606755561	178	115
11.6479999534569	23744	20301	0.0660077810177937	24033.392	20617.548	-2.4996163	-0.68097022	0.0648247763242471	179	108
11.663999953393	23528	20496	0.0594331989966598	23918.056	20524.314	-1.8488914	-1.1656286	0.0647268086539905	159	114
11.679999953329	23783	20277	0.0670034192335024	23810.945	20426.47	0.28584734	-1.4520005	0.0648290376852309	165	110
11.6959999532651	23507	20248	0.063396012248177	23701.841	20333.423	-0.02748049	-0.22755705	0.0648195295471226	185	112
11.7119999532012	23511	19873	0.0700475657911007	23597.255	20241.881	-2.1386281	1.7750154	0.064851179325432	147	109
11.7279999531372	23404	19788	0.0699503399960126	23481.688	20149.694	-1.2850398	0.89401956	0.0647297517901505	174	137
11.7439999530733	23138	19969	0.0627112477558916	23375.894	20058.341	-1.1295645	1.3328502	0.0647397737826171	148	115
11.7599999530094	23181	19414	0.0733139082229487	23268.639	19972.073	-1.8446304	-0.70278444	0.0646381196800342	167	97
11.7759999529454	22893	19720	0.0633803972266975	23166.854	19884.543	0.52626252	-0.68631259	0.064641046788369	163	129
11.7919999528815	22768	19495	0.0654927239505674	23061.128	19787.039	-0.58866939	1.2876582	0.0647612739508653	193	129
11.8079999528176	22783	19409	0.0672834584695125	22949.719	19699.285	0.19116503	-2.0474877	0.0646211528022133	153	117
11.8239999527536	22687	19408	0.0658128997460114	22841.991	19617.651	0.1837165	0.72883716	0.0644266289697334	167	110
11.8399999526897	22413	19196	0.0654015520688421	22739.684	19527.728	-0.85883212	-0.2344001	0.0644637196190714	163	135
11.8559999526258	22463	19213	0.0658747996652565	22636.244	19436.195	0.092912902	-0.19520044	0.0645126912141956	186	124
11.8719999525618	22351	19167	0.0649583752574638	22533.236	19351.758	-1.1111937	0.40370889	0.0644397518643063	191	112
11.8879999524979	22158	19139	0.0624212831029776	22426.766	19268.708	-1.2043103	-0.52478092	0.0642864855680838	164	108
11.903999952434	22090	19076	0.0624998726799745	22317.286	19178.084	-0.39082472	0.25189783	0.0642233520920501	151	106
11.91999995237	22011	18980	0.0630141331186991	22215.437	19088.623	-0.34977465	0.56612718	0.0642590930613888	165	93
11.9359999523061	22132	18883	0.0667490494004475	22113.399	19001.387	-1.4911784	0.99471937	0.0642509384498225	168	114
11.9519999522422	21845	18428	0.0707525939261856	22016.894	18912.819	-0.46862415	1.1814811	0.0643559728663778	173	110
11.9679999521782	21898	18741	0.0656631270888179	21917.269	18828.159	-0.50678726	1.1021533	0.0643387853518542	164	127
11.9839999521143	21541	18132	0.0715232270690267	21813.265	18747.133	-1.0700707	0.98873004	0.0641825465047987	132	102
11.9999999520504	21610	18362	0.0681991478853316	21716.801	18665.183	-0.8439682	-1.7472039	0.0641645416942424	141	98
12.0159999519864	21232	18387	0.0615058540440922	21613.907	18580.888	-0.69020159	1.1695733	0.0640861025566877	139	108
12.0319999519225	21298	18350	0.0633050331931551	21515.092	18491.235	0.77372623	-2.6678134	0.0641756369240588	163	97
12.0479999518586	21149	18124	0.0651959652453521	21412.976	18408.682	-0.48896466	-0.34449771	0.0640759900548906	173	90
12.0639999517946	21373	18085	0.0696727173865724	21322.994	18325.919	0.57260938	0.45045192	0.064179796636968	149	99
12.0799999517307	21060	18152	0.0631682609135912	21220.339	18239.525	-1.1978102	0.8155439	0.064144437650627	171	103
12.0959999516668	21046	17948	0.0669145582236282	21121.332	18157	-0.026575886	-0.24512226	0.0640945281616582	151	96
12.1119999516028	21065	17750	0.0711509783541959	21024.382	18077.608	-1.9428152	0.054964162	0.0640175928913945	159	101
12.1279999515389	20782	17816	0.0650673012503154	20925.557	17995.739	-0.7878408	1.1598163	0.0639568706558693	132	99
12.143999951475	20452	17655	0.0626291238240734	20833.302	17913.953	-1.1964361	0.25413642	0.0640049551734243	179	103
12.159999951411	20659	17563	0.0680169529831865	20738.494	17833.936	1.0442276	-0.63001584	0.0639752414707621	153	118
12.1759999513471	20559	17693	0.0637082547244395	20642.804	17753.924	-0.4226299	0.46507018	0.0639301228044632	144	105
12.1919999512832	20492	17349	0.0694798591288615	20547.905	17677.772	0.14901841	-0.17138372	0.0638212911763509	148	107
12.2079999512192	20441	17281	0.0699870225546549	20451.624	17599.737	0.96076281	-0.27720441	0.063725360200129	133	109
12.2239999511553	20223	17387	0.0640489171514047	20361.984	17518.61	-0.35586888	1.3110557	0.06380543162823	152	113
12.2399999510914	20093	17166	0.0662830883720651	20271.08	17441.021	-2.0033044	-0.69863431	0.0637929013009797	155	98
12.2559999510274	20029	16962	0.0693759918856317	20179.589	17364.287	0.11268483	-0.6335663	0.063752696541383	150	91
12.2719999509635	19988	16879	0.0703852811604493	20077.523	17284.989	0.077376234	0.77363381	0.0635790469897121	151	93
12.2879999508996	19865	16939	0.0669529638811148	19989.886	17203.004	0.28205579	-0.28243117	0.0637127254297789	136	91
12.3039999508356	19771	17142	0.0610910289383836	19893.802	17124.365	0.5526702	-1.2466765	0.0636295107642338	155	97
12.3199999507717	19916	16637	0.0742194054789765	19808.308	17047.262	-0.33809407	-1.2951287	0.06370196383596	160	97
12.3359999507078	19685	16808	0.0664809060778399	19716.452	16971.11	-0.61086085	-0.24671761	0.0636418270150468	175	96
12.3519999506438	19549	16938	0.0613298330338783	19625.564	16896.115	-0.34286318	1.8780225	0.0635744009240597	118	96
12.3679999505799	19326	16789	0.0604038139704462	19535.682	16820.09	-0.013343335	-1.4194697	0.0635460246947295	149	92
12.383999950516	19371	16579	0.0656485388799783	19444.963	16744.376	-0.20435448	0.49074989	0.0634957112774185	120	112
12.399999950452	18994	16579	0.0587405109129037	19353.272	16668.492	-0.26532773	2.0708108	0.0634308550133835	151	94
12.4159999503881	18971	16394	0.0622545267451496	19267.843	16596.456	1.4139872	1.4859959	0.0633981708168509	144	97
12.4319999503242	18959	16366	0.0626330240271218	19179.154	16523.512	0.42362445	0.4309455	0.0633247414499127	140	100
12.4479999502603	18998	16241	0.0660553882923053	19088.78	16446.297	0.095250197	1.0306247	0.0633109376618139	140	88
12.4639999501963	19031	16212	0.0672974807711263	19005.921	16373.856	-0.85573998	0.15732941	0.0633335434130202	137	90
12.4799999501324	18867	16155	0.0654880545256728	18913.795	16299.112	0.12737553	0.52284865	0.0632337413978192	121	89
12.4959999500685	18501	15949	0.0631098378189287	18824.913	16223.728	-1.9869793	0.13553027	0.0632074901581433	138	99
12.5119999500045	18608	16050	0.0629178473111558	18745.665	16151.071	-1.5112615	0.47852739	0.0633024179526006	139	96
12.5279999499406	18447	16167	0.0573189234654017	18659.606	16080.157	-0.94253852	0.58883992	0.0632316769786996	120	76
12.5439999498767	18547	15813	0.0670005496667862	18571.436	16009.873	-0.057468789	-0.48201325	0.0631064802235683	148	111
12.5599999498127	18231	15636	0.0649113543742749	18486.014	15933.992	0.8496027	0.91569598	0.0631559497594484	125	100
12.5759999497488	17970	15539	0.0620276950067212	18399.036	15864.335	0.30640203	2.3803892	0.0630381287436404	108	90
12.5919999496849	18068	15558	0.0635104233418318	18320.057	15799.251	-1.7987658	0.109336	0.0629710170169438	144	86
12.6079999496209	18149	15408	0.0685012291579829	18236.766	15724.85	-0.37830993	-0.71055148	0.0630285059131513	143	112
12.623999949557	18008	15429	0.0652705176854211	18154.462	15651.66	-0.91618835	-0.90376667	0.0630784426118484	127	102
12.6399999494931	17922	15371	0.0649109660559598	18068.246	15585.436	0.44780909	-0.2199581	0.0628954808741649	129	112
12.6559999494291	17865	15345	0.0643854311790964	17987.47	15520.145	-1.2445047	-0.90345384	0.0627961057504517	112	93
12.6719999493652	17578	14996	0.0667850666419033	17905.512	15451.156	-2.6113476	-0.17837039	0.062756803525881	139	95
12.6879999493013	17511	15115	0.0626572442401348	17820.354	15381.639	-1.2555405	-0.085811493	0.0626660818272033	137	83
12.7039999492373	17797	15176	0.0669437726337894	17738	15309.599	-0.040546103	0.2857827	0.0626880403236254	144	90
12.7199999491734	17662	15006	0.0682317831449237	17662.334	15239.632	-0.44894704	-1.9895112	0.0627955430076793	124	107
12.7359999491095	17497	15005	0.0649460303315026	17578.72	15170.12	-0.48904559	-0.44833687	0.0627345105939187	132	83
12.7519999490455	17425	14870	0.0666777237929845	17500.102	15106.978	-0.30310038	0.56028668	0.0626250120574124	135	94
12.7679999489816	17218	14931	0.0610317231539684	17424.1	15039.336	-1.8279519	-0.27213647	0.0626725425578345	120	100
12.7839999489177	17341	14729	0.0683341428514308	17345.564	14969.106	-1.7154168	0.29302756	0.0627299196053218	110	91
12.7999999488537	17320	14698	0.0686501715800114	17264.559	14905.891	1.0094469	-0.29432543	0.0625720385542197	141	79
12.8159999487898	17212	14546	0.0701127373758385	17185.936	14839.463	0.62664469	0.74912204	0.0625375982385675	123	80
12.8319999487259	16902	14509	0.0645998373877643	17107.682	14769.333	-0.023452134	-0.33233006	0.0625985417900413	127	83
12.8479999486619	17016	14466	0.0680156705028421	17030.497	14700.772	0.0068154495	-0.022863656	0.0626446013894589	143	79
12.863999948598	16807	14315	0.067357451735627	16952.048	14635.576	-0.97215711	-0.74270873	0.0625840246331563	146	84
12.8799999485341	16702	14276	0.0661096182369865	16873.464	14569.925	0.58048476	-0.50579637	0.0625310639177528	133	78
12.8959999484701	16844	14319	0.0680347898264533	16796.956	14504.655	1.0186806	-0.32138958	0.0625118364478001	132	90
12.9119999484062	16391	14158	0.0624149909621067	16717.56	14439.708	0.79514232	-1.0423111	0.062423844199077	130	76
12.9279999483423	16683	14132	0.0692851501077398	16648.121	14375.917	-0.9883817	-0.83624998	0.0625170867800244	133	90
12.9439999482783	16515	14100	0.0665134467618002	16566.647	14311.808	0.49025499	0.060105554	0.0623636521681825	129	90
12.9599999482144	16296	13882	0.0673006986125688	16489.754	14247.3	-0.5126756	-0.75050319	0.0623162939140964	120	92
12.9759999481505	16378	14300	0.0586329217545535	16416.667	14186.837	-0.7347444	-0.46129092	0.0622497650532949	127	91
12.9919999480865	16531	14012	0.0690643261969938	16342.341	14124.217	0.97422996	-0.20394792	0.0622096837311395	104	84
13.0079999480226	16112	14039	0.0593503130375976	16268.676	14061.855	-2.0083278	-1.5265016	0.0621770741282088	144	90
13.0239999479587	16162	13885	0.0643149856669161	16197.287	13998.029	0.90082319	2.5252058	0.0622303232735697	115	89
13.0399999478947	16063	13646	0.0682694580019047	16118.985	13935.388	0.19645286	0.64721295	0.0621034535861751	107	74
13.0559999478308	15990	13791	0.0629405564345268	16046.602	13874.661	-0.9452507	1.3869845	0.0620565765987486	118	102
13.0719999477669	15736	13691	0.0598720861639441	15977.63	13810.151	0.27863677	0.63520037	0.0621805849347442	120	87
13.0879999477029	15868	13552	0.0663992598402412	15903.676	13750.415	2.0402717	-0.89383822	0.0620735817302686	119	76
13.103999947639	15950	13617	0.0665295077219689	15831.913	13692.993	-0.67190346	0.83456059	0.0619548646252816	136	89
13.1199999475751	15759	13369	0.0687640651117377	15762.332	13627.18	0.33835563	0.5454279	0.06210009695648	111	74
13.1359999475111	15743	13406	0.0674300963702448	15688.237	13566.439	0.1293864	-0.12403318	0.062014152365348	112	98
13.1519999474472	15711	13147	0.0736075537590505	15617.69	13506.239	0.097825742	0.94917404	0.0619931875837664	133	81
13.1679999473833	15388	12961	0.0712980286233134	15545.424	13447.211	-1.3366698	-0.67642396	0.06190254666453	124	84
13.1839999473193	15171	13066	0.0634417622098238	15474.221	13389.868	0.28647493	0.13932916	0.0617910062048607	122	99
13.1999999472554	15235	13244	0.0601663107487219	15407.483	13327.424	1.4859665	-1.5735482	0.0619147893994219	135	98
13.2159999471915	15135	12960	0.0654730769805568	15335.82	13271.712	0.56369198	-2.7292244	0.0617485733440733	119	91
13.2319999471275	15245	12957	0.0681082758351695	15261.148	13216.442	0.99871987	-1.3161264	0.0614998843434042	123	86
13.2479999470636	15153	13016	0.0643732364500267	15193.156	13157.05	1.3209753	0.75554287	0.0615134924039877	117	86
13.2639999469997	15021	13017	0.0612695954868261	15127.091	13096.777	-0.69505705	-1.201464	0.0615956134258098	110	71
13.2799999469357	15065	12911	0.0651744493879058	15058.981	13037.887	-1.9199642	-0.7106061	0.0615934987423063	128	88
13.2959999468718	14793	12661	0.0656441082849228	14991.332	12977.483	-0.81682078	0.33760476	0.0616431555104	123	78
13.3119999468079	14701	12705	0.0622277492150382	14921.734	12919.566	-1.0253912	0.8539975	0.0615797431515229	97	78
13.3279999467439	14752	12654	0.0648612786674502	14857.976	12864.169	0.41988921	0.4121471	0.0615850392246013	103	67
13.34399994668	14850	12741	0.0647800856640179	14785.352	12804.954	0.21047768	-1.2793503	0.0614845116490524	118	86
13.3599999466161	14502	12590	0.060634215362094	14721.427	12745.988	-0.30989322	-0.36363681	0.0615838167501114	118	75
13.3759999465521	14612	12609	0.0627594366448877	14660.996	12690.134	0.60019586	-0.32121605	0.0616815950019355	123	66
13.3919999464882	14685	12391	0.0706660918770465	14588.06	12635.93	-1.0584378	0.9308455	0.0614332950778403	108	85
13.4079999464243	14380	12513	0.0598222064884874	14520.714	12575.76	-1.2946683	0.12690697	0.0614845807056348	133	69
13.4239999463603	14542	12407	0.0667552928209697	14457.703	12521.07	-0.27459953	0.78306445	0.0614879169483927	103	83
13.4399999462964	14296	12295	0.0639395824101553	14391.662	12466.688	1.0550869	-0.67994897	0.0614086489291918	111	78
13.4559999462325	14249	12330	0.061781952851687	14327.234	12410.314	-1.3202993	0.91797017	0.0614246032897163	147	81
13.4719999461685	13992	12059	0.0631962973090391	14265.494	12357.415	0.19804534	0.44516514	0.0614081017604452	112	92
13.4879999461046	14048	12409	0.0545646975040641	14198.837	12302.181	1.3557038	-0.064765311	0.0613365002709383	103	76
13.5039999460407	13948	12083	0.0613902902180117	14133.223	12250.477	-0.64797249	0.71616139	0.0611889377696888	118	94
13.5199999459767	14151	12173	0.0638613899522618	14068.639	12196.143	1.2466884	-1.2488758	0.0611415184145325	114	85
13.5359999459128	13945	12063	0.0618967517572789	14004.67	12142.189	-0.26123049	2.3951621	0.0610981015714338	113	77
13.5519999458489	13893	11901	0.0653393623177083	13940.788	12091.21	-0.13817334	-0.07468932	0.0609700652791409	129	76
13.567999945785	13885	11885	0.0656103989213279	13879.826	12034.772	-1.7485931	1.2528436	0.0610740542534409	117	73
13.583999945721	13791	11901	0.062745902943776	13814.897	11979.726	-0.71903501	0.75819846	0.0610373500021247	110	86
13.5999999456571	13663	11769	0.0633890706726224	13752.573	11925.925	-1.0214869	-0.22848105	0.0610301681688436	107	81
13.6159999455932	13741	11835	0.0634243648952847	13693.322	11874.806	1.2300964	0.09350897	0.0610224151753195	107	81
13.6319999455292	13724	11539	0.0719243646280366	13630.663	11824.433	0.035665977	0.70185596	0.0609046471420381	102	76
13.6479999454653	13480	11626	0.0629461180939568	13568.326	11771.357	0.11176493	-0.021726449	0.0608747968976601	115	67
13.6639999454014	13629	11540	0.0694377903802658	13509.95	11718.617	0.59492792	1.0698069	0.0609375773839469	104	86
13.6799999453374	13570	11597	0.0661682550252126	13448.46	11664.127	0.32721527	-1.1648375	0.0609722947588077	102	74
13.6959999452735	13359	11450	0.0651413664245928	13388.589	11613.867	-0.2594086	0.11252603	0.0609218747483258	117	92
13.7119999452096	13251	11450	0.0622851808370698	13323.1	11564.639	0.94126458	-0.22936544	0.0606916440895811	113	72
13.7279999451456	13428	11416	0.0680062085317679	13265.853	11514.398	1.3288505	0.76704349	0.0607084086849318	105	74
13.7439999450817	13281	11433	0.0636029851734349	13204.263	11464.253	-0.25795675	-0.13319607	0.0606069180002608	120	79
13.7599999450178	13184	11096	0.0715725876376618	13145.248	11409.803	1.5464672	0.37565266	0.0607057361992983	113	74
13.7759999449538	13078	11143	0.0672277837230465	13088.119	11360.716	1.5573011	0.51742155	0.0606902895843283	122	74
13.7919999448899	12791	11206	0.0574460073599783	13028.105	11310.837	0.31060414	1.1425058	0.0606215519454394	92	90
13.807999944826	12892	11332	0.0562849440032956	12966.484	11259.863	-0.12903349	-1.5555997	0.0605428272224916	110	71
13.823999944762	12722	10945	0.0638209706655321	12907.949	11213.127	1.9307745	-0.66432673	0.0604146076762226	101	70
13.8399999446981	12806	11099	0.0612224476123722	12847.405	11164.096	1.1779613	0.39584567	0.0603025443343436	102	72
13.8559999446342	12693	11061	0.0593152673282859	12791.335	11110.666	0.83504179	2.0791927	0.0604512085037307	113	75
13.8719999445702	12908	10799	0.0736876990181057	12738.699	11061.637	0.43630519	-1.1148762	0.0605562068878993	110	86
13.8879999445063	12536	10872	0.0609959258879154	12680.943	11013.719	-1.5516218	0.80948768	0.0604849786599885	95	82
13.9039999444424	12457	10708	0.0641171327615731	12622.217	10967.867	-0.14047029	0.88554015	0.0603200136815052	99	87
13.9199999443784	12465	10758	0.0627041580067859	12565.987	10921.591	-1.1118268	-1.1796896	0.0602369537323778	88	77
13.9359999443145	12500	10600	0.0689058802111779	12511.043	10874.002	0.12959236	-0.019199167	0.0602316284327127	94	76
13.9519999442506	12527	10902	0.0597765243301181	12451.775	10825.914	-0.40562821	-1.1394955	0.0601205744088882	119	81
13.9679999441866	12384	10748	0.0607402157231846	12395.31	10776.222	1.9985064	-0.17567964	0.0601401079676564	116	71
13.9839999441227	12192	10502	0.0633861826211628	12342.638	10729.653	-0.77003869	-1.259299	0.0601655253820262	106	84
13.9999999440588	12224	10534	0.0632380288880657	12286.483	10681.956	-0.97649076	2.1074471	0.0601287426441262	106	75
14.0159999439948	12053	10511	0.0590578378025698	12229.212	10635.255	-0.41240259	1.087509	0.0600267339094971	116	80
14.0319999439309	12168	10385	0.0666378463291325	12172.383	10589.95	0.4313346	-0.85821757	0.0598902842144932	101	62
14.047999943867	12013	10423	0.0608416468535506	12117.097	10542.587	1.1766045	-0.083661379	0.0598657956292259	96	75
14.063999943803	12045	10466	0.0603302032788349	12065.69	10494.23	0.37168488	0.16357031	0.0599871537830849	112	60
14.0799999437391	11995	10473	0.0586364086563883	12013.012	10446.356	-0.85568924	-0.60208147	0.0600562469153114	109	73
14.0959999436752	12034	10248	0.0674159705073204	11958.685	10400.371	-0.047137814	0.22164936	0.0600138277810448	100	62
14.1119999436112	11930	10407	0.0589478349712374	11900.834	10353.428	-1.0874115	1.1003735	0.0598996008087086	93	66
14.1279999435473	11846	10136	0.0657389341986623	11847.678	10308.514	0.4614554	1.6072901	0.0598543113388359	89	59
14.1439999434834	11895	10125	0.067577239651676	11796.808	10261.219	-0.48073311	-0.13058068	0.0599580400351165	104	54
14.1599999434194	11649	9995	0.0647662281205003	11744.203	10215.318	0.2914606	1.8789607	0.0599629725671641	110	68
14.1759999433555	11618	9924	0.0663390455788052	11690.528	10167.437	0.33157762	-0.31224943	0.060004164646063	111	69
14.1919999432916	11537	10097	0.0578063067520495	11637.148	10123.479	1.2139181	0.015115564	0.0599186224357557	90	71
14.2079999432276	11440	9917	0.0611545657085509	11582.742	10081.819	0.75369842	-0.86840423	0.0597212527941346	91	76
14.2239999431637	11333	10014	0.0544516931169647	11531.183	10037.969	0.45197197	-1.1440455	0.0596853245711953	103	75
14.2399999430998	11386	9827	0.0626956412585484	11480.795	9995.1998	1.3826433	1.0131001	0.0596469254657402	105	71
14.2559999430358	11265	9866	0.0575558677743762	11427.754	9952.3764	-0.38476502	-0.35524125	0.0595286679618722	100	57
14.2719999429719	11386	9699	0.0673130804877717	11379.607	9907.9474	-0.17764817	1.0597842	0.0596171073767445	98	68
14.287999942908	11396	9724	0.0667148046037373	11331.969	9861.0692	-0.42585739	-0.34367802	0.0598092226549689	88	70
14.303999942844	11185	9694	0.0612251383368536	11280.354	9816.3714	-0.8525112	0.49964496	0.0598014471353006	90	63
14.3199999427801	11070	9669	0.0585047611647978	11233.252	9775.7829	-1.3883129	-0.77965261	0.05978707079442	100	66
14.3359999427162	11223	9556	0.067466277984823	11179.587	9731.9802	-0.39129888	-0.080926763	0.0596825204550177	90	72
14.3519999426522	11063	9694	0.0573782715681158	11129.319	9688.093	-1.0798082	0.059995522	0.0596871643642248	102	89
14.3679999425883	11110	9613	0.0618093057736062	11082.8	9647.1389	0.506359	0.22232179	0.0597038654353555	119	74
14.3839999425244	11007	9676	0.0562522067484051	11028.425	9609.331	1.0833175	-0.54555917	0.0593560165881966	107	74
14.3999999424604	10964	9359	0.0665784840046481	10983.845	9568.7949	-0.45624128	1.2716581	0.0594180548163198	125	67
14.4159999423965	10954	9497	0.0611065180354203	10932.237	9524.0709	-1.0415605	0.9070153	0.0594093869978901	106	68
14.4319999423326	10854	9367	0.0627272761836162	10883.318	9481.2922	0.88429444	1.9794081	0.0594153393926556	99	68
14.4479999422686	10834	9239	0.0669229698516707	10833.787	9438.4471	-0.18824883	-0.82122763	0.0594039982203845	121	81
14.4639999422047	10662	9303	0.0588677136743848	10787.921	9397.2744	0.77393136	1.0233248	0.0594493131053574	89	67
14.4799999421408	10697	9163	0.0653488758029413	10740.921	9358.5119	0.22070311	0.087702243	0.0593676347245765	116	69
14.4959999420768	10707	9155	0.0659858719382299	10691.402	9318.1544	0.30334125	-0.82349765	0.0592626653496548	101	47
14.5119999420129	10384	9053	0.0591555803016123	10644.461	9274.8391	0.67534109	0.29196785	0.0593535532098311	102	66
14.527999941949	10618	9186	0.0618587941290395	10597.69	9230.5791	0.19401856	-0.70598147	0.0594868038818072	95	62
14.543999941885	10438	9076	0.0600851091838647	10545.43	9188.2419	0.44270215	-0.34742182	0.059365330721651	106	84
14.5599999418211	10629	8842	0.0757010709155682	10502.378	9151.006	-0.76432121	-1.0300454	0.0593547762671756	112	64
14.5759999417572	10545	8845	0.0727688990199469	10455.327	9113.9459	0.054128592	0.75178845	0.0592032392427814	102	63
14.5919999416932	10449	8948	0.0654498200488913	10408.813	9075.5591	0.60439183	0.0046278573	0.0591197718765903	103	51
14.6079999416293	10181	8866	0.0595517869823005	10362.682	9031.45	-2.0970185	-2.0147419	0.0592706867737806	112	60
14.6239999415654	10226	8921	0.058929554616334	10314.291	8989.2912	0.70426367	-1.5342312	0.0592700743157062	82	58
14.6399999415015	10227	8873	0.0608570376672325	10268.554	8948.4284	-0.63012768	-0.0045289049	0.0593093198610856	104	58
14.6559999414375	10388	8942	0.0636246177574671	10225.269	8910.373	1.6845547	-0.47125423	0.0593225117540507	102	64
14.6719999413736	10116	8636	0.0665432572615657	10178.411	8870.5403	1.3262135	0.53424212	0.0592829797359061	101	70
14.6879999413097	10104	8850	0.0575235888097997	10132.419	8832.4174	0.84443177	0.43082915	0.0592051628766769	104	62
14.7039999412457	10022	8682	0.0613882306019884	10083.423	8795.9799	-1.3210085	1.5441709	0.0589549960522908	93	53
14.7199999411818	9987	8753	0.0573042552740316	10039.243	8757.4014	-0.42081525	-1.3063731	0.0589565723538486	92	81
14.7359999411179	9981	8513	0.0668641468413458	9997.313	8715.6082	0.017120139	1.428569	0.0591664270850296	106	61
14.7519999410539	10064	8806	0.0578800557880055	9958.6041	8680.277	2.0563767	0.01849192	0.0592304626168052	98	79
14.76799994099	9872	8628	0.05828599263159	9910.7908	8644.9956	-0.16324548	1.1544173	0.0589709628948447	99	72
14.7839999409261	9963	8458	0.0685142508028702	9865.6485	8606.3064	0.20470843	-1.0112766	0.0589429461570429	80	65
14.7999999408621	9966	8424	0.070043379580481	9823.2174	8571.7032	-0.17223813	2.4967616	0.0588442780915471	85	61
14.8159999407982	9815	8534	0.0600971177396615	9778.8005	8531.8769	-0.10319717	1.0348389	0.0588881796725351	93	65
14.8319999407343	9615	8399	0.0584689605875221	9736.3138	8492.4628	0.22417191	-0.37472819	0.0589849941159601	124	60
14.8479999406703	9832	8326	0.069394907876784	9692.6112	8455.131	1.5272127	-0.33918292	0.0589523262426997	104	55
14.8639999406064	9554	8160	0.0663800053748992	9649.0796	8418.0963	0.0639259	1.2546448	0.0589132046992901	96	56
14.8799999405425	9456	8268	0.058134263871903	9601.258	8379.1652	1.4004191	0.21642778	0.05879644698753	104	60
14.8959999404785	9479	8475	0.0503420647745856	9560.4126	8341.2845	1.8751853	-0.16750732	0.0588903565274431	98	75
14.9119999404146	9432	8187	0.0606963287230843	9518.631	8305.3915	0.79424349	-1.6095109	0.0588666842129986	103	69
14.9279999403507	9380	8224	0.0571765287308255	9474.8227	8272.5145	-0.79149765	-0.049648598	0.0586399654622009	99	54
14.9439999402867	9492	8175	0.0634404772504674	9431.9428	8238.8323	1.8447657	2.5653739	0.0584800897509664	102	65
14.9599999402228	9434	8090	0.0649620524040132	9391.0728	8199.1067	-0.48348445	-0.13380241	0.058652166594142	76	63
14.9759999401589	9171	8223	0.0493504953199483	9350.5343	8161.8772	-1.0737403	0.68502948	0.058731040515092	87	63
14.9919999400949	9201	8041	0.0583101706989405	9304.3033	8128.1805	-0.40705577	0.51782473	0.0584437875226164	93	71
15.007999940031	9191	8009	0.0593270467783468	9266.438	8092.2858	-0.44093206	-0.025413956	0.0585657456846796	87	56
15.0239999399671	9287	8120	0.0581442869391713	9229.3637	8058.4589	-0.53632041	1.8145098	0.0586288337723891	84	59
15.0399999399031	9287	8004	0.0631961873835645	9186.2569	8022.5075	1.0359273	0.20622463	0.0585551253060366	88	52
15.0559999398392	9139	8033	0.0562907296240793	9142.8214	7984.7068	0.85932981	0.27145374	0.0585493198296587	100	51
15.0719999397753	8917	7981	0.049971978176283	9107.4369	7948.9958	-1.3919788	1.8977057	0.0587613409082653	74	49
15.0879999397113	8946	7892	0.0550187860148005	9064.3565	7912.1976	-0.68220119	1.0261254	0.0587257782527711	89	49
15.1039999396474	9100	7833	0.0636375723696191	9023.1398	7876.5374	-0.40016506	1.7457085	0.0587116452351735	110	55
15.1199999395835	8857	7818	0.0548168484248138	8985.1986	7841.1053	1.045388	1.5659309	0.0588150222226365	101	59
15.1359999395195	8910	7724	0.0611462582691923	8943.2895	7807.3538	1.4961084	0.95282631	0.0586883001806431	81	58
15.1519999394556	8930	7698	0.0631193998101495	8904.3621	7774.8883	0.33016466	0.65659806	0.0586198643472264	110	67
15.1679999393917	8844	7578	0.0652432898130939	8864.3057	7741.4367	-1.5604863	0.86590997	0.0585508496649146	96	52
15.1839999393277	9011	7511	0.0749933105687059	8822.0434	7708.9584	-0.81557561	0.17114804	0.0583493294151131	88	73
15.1999999392638	8692	7635	0.056524263100495	8782.0781	7674.6234	1.2034455	0.26643529	0.0583224808488999	101	65
15.2159999391999	8739	7562	0.061784992152967	8744.596	7641.5946	-0.91688406	-0.73053861	0.0583350183386408	89	65
15.2319999391359	8686	7419	0.0663632645023814	8707.4633	7611.6137	0.05972755	-1.1609357	0.0582213521490851	93	55
15.247999939072	8653	7598	0.0566506012315404	8666.8671	7577.0242	0.69518748	0.66350151	0.0581798313462971	93	55
15.2639999390081	8432	7468	0.0536383071484476	8629.4025	7542.3576	0.23347564	0.22587897	0.0582687190645733	80	51
15.2799999389441	8571	7494	0.0581429877548469	8591.6236	7507.2089	2.4115759	-1.0240939	0.0583680970904657	77	69
15.2959999388802	8525	7441	0.0587445321686104	8549.4932	7473.4894	-0.56414805	1.4284221	0.0582229942488756	84	74
15.3119999388163	8416	7520	0.0505547414695416	8512.5859	7443.0176	0.33735396	0.2890898	0.0581386746113036	95	54
15.3279999387523	8178	7452	0.0437413232767563	8475.0801	7415.5818	0.20529113	0.90585805	0.057885408699587	84	55
15.3439999386884	8355	7172	0.0646043422162314	8437.7537	7381.2357	0.25367759	0.69282889	0.0579654379604615	88	42
15.3599999386245	8393	7356	0.0573021432416353	8404.8439	7344.9549	-1.7383288	2.0185567	0.0583227204583184	95	54
15.3759999385605	8245	7226	0.0573160147409917	8370.5068	7310.5183	0.23230583	1.638943	0.0585350503024483	74	48
15.3919999384966	8279	7185	0.0607546266715735	8329.5501	7277.4267	0.13445208	-1.2448881	0.0584060018121942	81	59
15.4079999384327	8326	7184	0.0627926846414242	8293.7815	7246.7509	-0.64400325	1.2737881	0.0583781981460182	84	49
15.4239999383687	8290	7169	0.0620041787620722	8254.5792	7215.4508	-2.8723553	0.12410002	0.0582347127204849	82	70
15.4399999383048	8240	7112	0.062683691642053	8219.378	7184.3494	-0.54530448	0.0076751744	0.0582508847600643	100	49
15.4559999382409	8190	7018	0.0652241526698732	8182.5605	7154.4498	0.24552342	0.3486402	0.0581390965515247	116	44
15.4719999381769	8093	6933	0.0653197005265514	8147.5617	7124.1474	-0.93114819	0.5297349	0.058124391458756	91	58
15.487999938113	8004	6989	0.0586064523093114	8111.3377	7087.468	-0.16245318	0.29089555	0.0583718342980877	99	71
15.5039999380491	8205	7008	0.0663714126359154	8076.1592	7057.4941	0.78272059	-0.4714388	0.0583338816122503	84	52
15.5199999379851	8086	6906	0.0663898147897367	8042.3778	7031.985	0.77564501	-1.1888002	0.0581338922515883	92	48
15.5359999379212	7944	6896	0.0606664006685086	8003.9678	7001.0604	0.63277192	-0.14426304	0.058000728779212	88	52
15.5519999378573	7852	7011	0.0508054676491812	7966.8049	6965.7006	0.46893868	0.50528577	0.0581442561449861	94	74
15.5679999377933	7737	6821	0.0552464341127181	7932.919	6934.8351	-0.2038408	-0.34698241	0.0582067999358426	92	54
15.5839999377294	7926	7010	0.0541288166560244	7901.2217	6909.2729	-0.80656245	-0.15983365	0.058097874971082	92	62
15.5999999376655	7775	6748	0.0607337787470719	7865.4995	6880.7031	1.7953148	1.5561234	0.0579619835533967	103	47
15.6159999376015	7760	6795	0.057622153504181	7829.1976	6848.0421	0.91225729	-0.32742847	0.0580082524325601	89	54
15.6319999375376	7593	6799	0.0498171138210009	7792.9957	6817.2966	-0.25586331	2.3016029	0.0579609815632627	80	57
15.6479999374737	7723	6666	0.0626717595070618	7759.2992	6785.4144	-0.91318862	-0.45546108	0.0580851426410179	84	71
15.6639999374097	7759	6683	0.0634115772764834	7727.2212	6757.713	-1.8669994	0.45233761	0.0580669695945898	101	53
15.6799999373458	7708	6653	0.0626745583209113	7692.2574	6731.5247	0.6795664	0.81831788	0.0578384392066114	96	54
15.6959999372819	7550	6638	0.0562011144649615	7658.1656	6702.3986	-0.61465246	-0.44581232	0.0578014376124336	89	66
15.7119999372179	7686	6669	0.060826222675592	7621.2656	6669.6194	-0.37456495	0.16367813	0.0578268866347438	81	51
15.727999937154	7499	6479	0.0623274361898211	7587.4529	6642.9348	-1.9084616	0.12339966	0.0576735854460165	83	54
15.7439999370901	7347	6504	0.0538017620348427	7557.9123	6614.1382	-0.048033571	0.29287708	0.0578289340913528	95	56
15.7599999370262	7592	6439	0.0688519111835746	7521.748	6582.6479	0.7577052	1.0574084	0.0578205197745538	89	68
15.7759999369622	7557	6384	0.0702501041345963	7488.3546	6554.898	0.56762067	-0.94292264	0.0577417081566479	91	75
15.7919999368983	7428	6415	0.0624730235575334	7452.0797	6529.0316	-0.82017521	-0.31038338	0.0574257143401252	77	54
15.8079999368344	7480	6455	0.0627402742982674	7421.9989	6504.9619	1.1240704	-0.822023	0.0573026479999664	73	57
15.8239999367704	7395	6333	0.0654335449280725	7390.5029	6475.1236	-0.68030608	-1.1404721	0.0574234628327067	97	48
15.8399999367065	7253	6281	0.0615130168105524	7361.1935	6443.2337	-2.0387185	-0.35250887	0.0577609783689141	81	51
15.8559999366426	7289	6356	0.0590844381900667	7325.7776	6414.2449	1.1895207	0.50726435	0.057651138841724	85	66
15.8719999365786	7251	6357	0.0571974604521207	7292.7826	6384.7504	1.2069373	-0.65029299	0.0576843346511411	67	53
15.8879999365147	7137	6413	0.048603598733018	7265.4217	6360.1902	0.069630063	-0.99921013	0.0577177161523428	83	50
15.9039999364508	7202	6358	0.0547698498531809	7228.8335	6333.6685	1.0348037	0.2801083	0.0574129488122809	85	66
15.9199999363868	7216	6345	0.0561650100067568	7198.1091	6302.8483	0.39312498	0.67918212	0.0576296636989947	103	48
15.9359999363229	7161	6120	0.0661585655102622	7164.6191	6277.5922	-0.85455321	1.6908808	0.0574025555295034	88	43
15.951999936259	7063	6283	0.0521077231503779	7131.8316	6250.7236	-0.044305059	1.3453767	0.0572983383344381	78	49
15.967999936195	7033	6181	0.0563398590784993	7098.8631	6218.6582	-0.16936232	1.586103	0.057476844776407	107	63
15.9839999361311	6982	6204	0.0524981377652761	7068.553	6191.1718	-1.087035	-0.90977068	0.05752971602797	80	58
15.9999999360672	6991	6254	0.0501484165231816	7038.078	6167.8063	0.045848733	1.4532662	0.0573407307815304	88	60
16.0159999360032	6996	6104	0.0588835536771066	7010.2209	6143.3002	0.60485751	0.47952284	0.0573460663207162	80	65
16.0319999359393	7003	6074	0.0609634184244001	6979.3163	6116.1419	0.34468755	1.1154394	0.0573503914304697	77	45
16.0479999358754	6754	5973	0.0541549588144333	6945.4653	6091.1935	-0.4267305	2.0586989	0.0570791303337929	70	43
16.0639999358114	6871	5963	0.0607578841530197	6913.6794	6062.5521	-0.42394193	0.5305115	0.0571233206855011	77	59
16.0799999357475	6927	5961	0.0637289608734503	6884.3219	6031.377	-0.6711237	0.54689809	0.0574385973428661	78	50
16.0959999356836	6879	5916	0.0639486076314651	6853.848	6007.2337	-0.22988198	-0.4429527	0.0572895934227814	93	57
16.1119999356196	6766	5892	0.0595570738291149	6823.4408	5982.9392	0.19946495	-0.25821186	0.0571516128013881	94	60
16.1279999355557	6766	5698	0.0713516866950325	6793.0723	5956.2513	0.68752416	0.061506256	0.0571551492787057	79	59
16.1439999354918	6698	5840	0.0591233889099126	6760.3417	5932.5194	-1.94298	-0.21477279	0.0568618647606634	73	66
16.1599999354278	6710	5760	0.0645993672448224	6730.773	5907.4928	-0.16071475	-0.2018358	0.0568072550846214	80	56
16.1759999353639	6609	5752	0.0597571139152451	6703.0763	5883.2267	0.87892911	-2.4538176	0.0568047047454093	80	52
16.1919999353	6644	5852	0.0555691824670706	6676.0633	5857.8665	0.66987393	-0.23379437	0.0569033812234196	79	49
16.207999935236	6537	5695	0.059408044681901	6645.3689	5829.8263	-0.32912403	-0.92004224	0.0569698999798925	81	54
16.2239999351721	6629	5637	0.0679270704764168	6617.9748	5803.1178	0.068789113	-0.67400423	0.0571313599311174	68	46
16.2399999351082	6680	5594	0.073343968615998	6588.1296	5778.0703	-0.40044523	0.96642254	0.0570632960497222	70	46
16.2559999350442	6563	5664	0.0627190685997672	6554.1518	5752.5625	0.08452293	-0.76276847	0.0568019399977909	78	58
16.2719999349803	6570	5718	0.0597606235239189	6527.4223	5725.6411	-0.82493021	-1.1806223	0.0570135277740129	92	49
16.2879999349164	6494	5665	0.0589458010208034	6496.3637	5702.6929	-0.016794123	-1.4532487	0.0567496980396326	82	52
16.3039999348524	6379	5699	0.050607748731591	6469.0836	5678.9367	-1.0015229	-0.1984693	0.0567379199037511	90	49
16.3199999347885	6487	5635	0.060430351532465	6441.4564	5652.8502	0.50197835	0.86157095	0.0568514759734861	91	56
16.3359999347246	6493	5500	0.0692950666354922	6414.1923	5628.3386	1.5397804	0.48708941	0.0568878883898032	63	51
16.3519999346606	6362	5575	0.0573612510403434	6383.2026	5604.4459	0.43916423	1.2525091	0.0566816625477501	79	55
16.3679999345967	6443	5564	0.0624938887828318	6354.2619	5580.7869	0.90846774	0.72219928	0.0565718145207928	67	52
16.3839999345328	6473	5430	0.0727338685416654	6328.1538	5556.2504	0.30919309	-0.75848089	0.0566730118685141	75	65
16.3999999344688	6312	5565	0.0552281343736531	6303.1027	5532.5377	-0.78198876	0.56869687	0.0567816660673847	78	56
16.4159999344049	6345	5500	0.0611733490566038	6274.1692	5510.3611	0.90397294	0.71909482	0.0565770500769241	86	48
16.431999934341	6299	5424	0.0635068693148339	6250.3701	5488.0536	1.3626036	-0.78782427	0.056666702782845	73	43
16.447999934277	6351	5406	0.0675745237593076	6218.8729	5461.1587	0.097015136	1.3919945	0.0566179304205289	69	49
16.4639999342131	6171	5299	0.0644871622087234	6191.5426	5434.7617	1.4307795	0.8796734	0.0567722806209067	76	55
16.4799999341492	6200	5356	0.0623725591216829	6167.3838	5410.8897	2.1117074	0.17801296	0.0569447567219259	92	49
16.4959999340852	6118	5329	0.059471851743922	6140.4259	5389.6298	0.47616982	0.22264648	0.0567893712403349	79	56
16.5119999340213	6117	5228	0.0661428613738228	6113.955	5366.5162	1.1879896	-0.92749421	0.0567814982223429	101	55
16.5279999339574	6023	5223	0.061030938206179	6086.4704	5343.2211	1.009587	0.17461206	0.0567271444411173	79	55
16.5439999338934	6043	5211	0.0630043794405422	6058.1689	5321.5122	2.000892	0.10257307	0.0565207479200101	76	60
16.5599999338295	6077	5309	0.0584324805478281	6031.9236	5298.4282	0.046033071	-0.97404427	0.0565227336099831	91	65
16.5759999337656	5978	5191	0.0605555670163028	6005.1295	5276.5915	0.75659187	-0.74154205	0.0564099982229268	89	61
16.5919999337016	5828	5204	0.0507909665745112	5977.5436	5256.1145	0.051714867	-0.62496487	0.0561593992999034	90	56
16.6079999336377	5798	5125	0.054328600793537	5953.7067	5234.3043	0.39034818	1.0251539	0.0562162359960458	87	59
16.6239999335738	5894	5208	0.0544531853620847	5932.7372	5210.4041	-0.45316062	-0.26931903	0.0565831253873321	78	52
16.6399999335098	5933	5135	0.0617112326467238	5902.7595	5187.6647	0.14248622	0.22644239	0.0563409203871629	80	63
16.6559999334459	5854	5117	0.0582394192936851	5875.7719	5164.9233	0.9219469	-0.55767218	0.0562747259872675	80	61
16.671999933382	5842	5003	0.0654354588621991	5851.7813	5143.2782	0.0059031212	0.89684025	0.0563126175679515	73	49
16.687999933318	5790	5134	0.0532333415293829	5825.5634	5123.4771	-1.6466396	0.16080236	0.0560910687659525	79	44
16.7039999332541	5775	5048	0.0582356595461681	5799.0248	5099.1768	-1.7694916	0.24915988	0.0561569502699435	107	58
16.7199999331902	5854	4938	0.0707752168763821	5777.6347	5073.6889	-0.11409731	-0.99939164	0.0566174156685719	85	50
16.7359999331262	5672	4920	0.0609325140430918	5754.7783	5053.0229	0.74297154	1.1301451	0.0566585946719594	77	52
16.7519999330623	5607	5175	0.0393161160005771	5724.7414	5032.8548	0.028998046	0.21316447	0.0562267145060842	86	50
16.7679999329984	5618	4873	0.0609439994568289	5698.129	5009.8062	0.21504592	-1.0218477	0.0562024421016833	84	54
16.7839999329344	5579	4994	0.0499289629910984	5675.1651	4988.2356	-0.11860321	-0.97281087	0.0562992980742616	75	44
16.7999999328705	5748	4918	0.065757683530034	5648.0386	4966.9745	-0.034670718	2.8917544	0.056117330104577	91	39
16.8159999328066	5690	4953	0.0596981892271706	5626.0001	4944.6043	1.2968222	-1.0257479	0.0563288340526776	105	50
16.8319999327427	5406	4752	0.0562735639375031	5602.9649	4919.9501	-0.70029956	1.0478525	0.0566423705975384	80	64
16.8479999326787	5602	4756	0.068497024574659	5576.8062	4899.1532	-1.2170015	0.26874614	0.0564870711301332	70	46
16.8639999326148	5520	4767	0.0624881541217542	5553.9765	4882.7713	-0.76267588	0.99788509	0.0562236380606282	84	58
16.8799999325509	5488	4865	0.0533206295433694	5528.6057	4861.7852	-0.92430168	-1.5925954	0.0561287109404791	70	45
16.8959999324869	5527	4883	0.054504357178258	5505.3504	4839.1633	1.6091675	-1.2058989	0.0562857151933254	82	61
16.911999932423	5505	4769	0.0613844968818771	5476.5516	4818.6339	1.1538212	-0.74784561	0.0559380804600863	91	47
16.9279999323591	5416	4825	0.051593027005924	5455.4268	4797.9234	-2.3230872	0.96167728	0.0560929132314567	79	54
16.9439999322951	5439	4667	0.0647462916135678	5431.6664	4778.3512	0.64162693	1.4975827	0.0559959038781039	88	54
16.9599999322312	5402	4779	0.0540334772147494	5407.3189	4756.0434	-0.11582908	0.18761932	0.0560612889309038	79	64
16.9759999321673	5379	4486	0.0748031271683795	5384.9081	4737.118	-0.23420835	1.2651772	0.0560032120332308	89	46
16.9919999321033	5362	4664	0.059960232589226	5365.4043	4718.7294	0.67858202	-0.75721454	0.0560944902214918	62	48
17.0079999320394	5334	4637	0.0601603538650784	5334.5029	4697.7139	0.66814097	1.1758381	0.0556352988595404	78	51
17.0239999319755	5299	4625	0.0587599514947013	5310.7243	4673.9958	-0.21287748	-2.8068458	0.0558431658802257	79	56
17.0399999319115	5115	4535	0.0532700440957487	5288.8017	4654.7077	0.42957633	0.13606455	0.055842707892677	76	44
17.0559999318476	5280	4566	0.0620058499699838	5270.6201	4636.2189	0.23254767	0.011470535	0.0560303545734561	76	44
17.0719999317837	5107	4545	0.0519549530400573	5250.3148	4615.2882	0.18537431	0.14280481	0.056263014311112	103	55
17.0879999317197	5292	4714	0.0516323118383435	5223.7664	4592.6723	0.37551135	-0.85640344	0.0562080329464138	64	54
17.1039999316558	5217	4645	0.0517968389173486	5199.6536	4574.6319	0.31869541	-0.12774287	0.0559662833275794	64	39
17.1199999315919	5126	4449	0.060726399208901	5178.5535	4557.1872	0.14009763	-0.18077376	0.05588035311479	68	47
17.1359999315279	5221	4452	0.0669511255769776	5158.5606	4534.7391	-2.1759202	2.6109037	0.056254724539048	89	55
17.151999931464	5065	4549	0.0487711066504774	5134.42	4513.1281	0.40852875	1.9349034	0.0562849438517128	103	54
17.1679999314001	5174	4483	0.0613260052118479	5110.0285	4496.6469	-1.6339353	-0.71433808	0.0558988326733335	83	42
17.1839999313361	5026	4408	0.0570645748604937	5088.6324	4478.9475	1.2694337	-0.40386911	0.0558106751986837	75	44
17.1999999312722	4973	4430	0.0516198448557632	5064.7637	4457.416	0.53228761	1.3578804	0.0558516907172142	80	44
17.2159999312083	5148	4381	0.0676551256199769	5042.892	4435.792	-0.45478181	0.70506828	0.0560389863119492	93	37
17.2319999311443	5099	4321	0.0691470718895594	5019.8229	4416.8139	1.1982321	-0.13275404	0.0559348918790498	85	52
17.2479999310804	4902	4301	0.0569218347745538	5000.6059	4396.2023	-0.6327002	0.50779087	0.0562295248119647	73	51
17.2639999310165	5005	4270	0.0667705966284416	4977.2281	4378.0283	1.186806	0.044897769	0.0560393777624881	80	63
17.2799999309525	5066	4433	0.0578602948679642	4955.3827	4362.1247	-0.54678238	-0.62561999	0.055773632411396	71	59
17.2959999308886	4856	4193	0.0625366355459208	4932.0901	4345.4433	-0.99110244	-0.67767574	0.055465774373237	75	59
17.3119999308247	4940	4253	0.0635713845678792	4912.612	4329.0802	1.7864509	-0.90412335	0.0554012804787941	67	48
17.3279999307607	4831	4337	0.0489186382363702	4891.8734	4310.1268	1.3779278	1.845476	0.0554563096431481	83	53
17.3439999306968	4756	4277	0.0483217158918759	4871.3734	4290.0292	-1.0744684	-1.4984417	0.0556222344066118	74	40
17.3599999306329	4982	4094	0.0800478444388213	4845.7949	4270.2521	0.70134388	-0.26454222	0.0553969964200752	76	46
17.3759999305689	4894	4239	0.0614415610538062	4825.8381	4250.677	1.8813958	1.3107863	0.0555605936395483	66	44
17.391999930505	4734	4178	0.0548722645133362	4810.572	4230.4544	-0.81239838	0.71171959	0.0561205332086993	77	41
17.4079999304411	4865	4123	0.069121669205195	4787.5143	4212.9512	0.68473394	-1.8590657	0.0558900666962948	78	53
17.4239999303771	4700	4129	0.0564777562816867	4766.5356	4193.6155	-0.58086773	0.69706923	0.0559630399340225	86	47
17.4399999303132	4689	4121	0.0563364294963113	4747.4259	4176.8135	-1.3020589	0.018356811	0.0559621365251409	64	59
17.4559999302493	4730	4123	0.0592166710410889	4725.2417	4160.3425	2.2124483	-0.58156253	0.0557058210464878	65	42
17.4719999301853	4676	4212	0.0477479391120455	4704.5502	4143.38	1.1925584	-0.22378859	0.0555998179584133	96	50
17.4879999301214	4692	4213	0.0488536694353701	4681.3778	4125.3142	-0.7777788	-0.067204954	0.055401140688163	83	44
17.5039999300575	4537	4031	0.0525366510701212	4664.3159	4105.3124	1.4116854	0.27546294	0.0558240787699711	79	46
17.5199999299935	4832	4046	0.0733823387480836	4640.5262	4088.231	-0.69177823	1.9070747	0.0554938724908796	88	54
17.5359999299296	4568	4022	0.0556970299567088	4622.0175	4069.5927	-0.52925967	2.2094054	0.0556942999997068	78	32
17.5519999298657	4613	3948	0.0656587621314778	4601.9339	4053.8708	0.37004505	-0.36022584	0.0555250183644095	81	55
17.5679999298017	4556	4058	0.0516655715155224	4583.127	4034.2227	-0.078644912	0.18515444	0.0557920793796308	63	55
17.5839999297378	4555	4079	0.0497901020883576	4564.0509	4015.9263	0.40415869	0.095769891	0.0559231700656667	85	45
17.5999999296739	4557	3979	0.058616986761705	4544.2388	4003.6321	-1.5369718	-0.88539489	0.0554738834817914	65	49
17.6159999296099	4581	3926	0.0651750508711007	4523.8042	3984.8815	3.0207841	1.1478141	0.0555394475890969	75	50
17.631999929546	4442	3891	0.0574971782091648	4505.3353	3966.3317	-0.50207757	1.7641075	0.0557405752289949	74	50
17.6479999294821	4428	3957	0.050517571058789	4485.2117	3950.3314	0.43983162	0.4544849	0.0555886010911933	79	57
17.6639999294181	4417	3869	0.0575063298488662	4469.0184	3933.6578	-0.1192761	-0.12221632	0.0558029892407513	82	45
17.6799999293542	4452	3854	0.0616380521134176	4447.231	3918.1665	0.15944632	-0.43551434	0.0554737371996252	82	55
17.6959999292903	4375	3856	0.0553402363358799	4427.3342	3900.9594	0.4917488	0.89088128	0.0554448038664067	76	47
17.7119999292263	4407	3944	0.0500078210022198	4406.4618	3883.5153	1.1179263	-0.23336016	0.0553595290337752	83	39
17.7279999291624	4319	3744	0.0611559023362656	4385.6485	3867.725	-0.64835403	-0.22108395	0.0551286204840525	75	42
17.7439999290985	4415	3723	0.0708859788334703	4367.2452	3847.9763	-0.61641724	0.1292131	0.0554482764305365	93	51
17.7599999290345	4304	3791	0.0555636828640099	4348.152	3829.9754	-0.45487228	1.8156422	0.055555833711799	79	51
17.7759999289706	4409	3787	0.0643924556512211	4332.2586	3815.5328	0.36967268	-1.169062	0.0555964669095933	77	46
17.7919999289067	4144	3729	0.0481012647066345	4312.8541	3801.1209	-0.47565811	-1.2803258	0.0553499413136813	71	57
17.8079999288427	4129	3796	0.0406677095627519	4293.4847	3784.0267	0.32162962	0.11325526	0.0553520706067052	63	42
17.8239999287788	4256	3776	0.0530298830182403	4273.9321	3768.7488	-0.73411195	0.29658173	0.0551706462321652	69	55
17.8399999287149	4289	3751	0.0580551731675519	4257.8718	3752.4612	1.0060575	-0.38419757	0.0553686949278426	66	52
17.8559999286509	4287	3749	0.0580786230849542	4236.1297	3735.4904	-0.43073858	0.98211228	0.0551635580711679	82	48
17.871999928587	4206	3566	0.0689740070235688	4217.0121	3721.9041	1.447974	0.88033643	0.054856043780904	78	47
17.8879999285231	4187	3648	0.0593784624373422	4200.5005	3704.8136	-2.3221325	0.7541201	0.0550935516197572	76	39
17.9039999284592	4181	3795	0.0450942387671823	4183.1792	3687.9675	-2.2554959	0.99678964	0.0552422765171299	68	44
17.9199999283952	4162	3617	0.0602716011490818	4163.978	3670.4457	-0.028691991	-1.749041	0.0552988368521354	84	65
17.9359999283313	4109	3590	0.05840437772362	4144.6014	3653.617	0.80729707	-0.092999546	0.055274781248681	68	43
17.9519999282674	4088	3668	0.0491061354461801	4128.4678	3642.7127	1.068922	2.4720525	0.0549561213506961	64	61
17.9679999282034	4136	3592	0.0605065157527267	4111.7315	3628.0904	0.084799308	-0.18440579	0.0549421659542327	73	56
17.9839999281395	4150	3511	0.0697299068388639	4094.4787	3611.2491	0.05904738	-0.35464484	0.05509877795736	78	58
17.9999999280756	4001	3555	0.0525149256823005	4074.85	3599.1619	0.26325119	1.1366166	0.0545908788605538	74	50
18.0159999280116	4108	3533	0.0639402234345443	4058.2267	3583.5487	0.26968972	0.1410116	0.0546816286624184	66	48
18.0319999279477	4004	3532	0.0550441928293391	4039.2714	3567.6617	-0.30370299	-0.95625654	0.0545982229918462	75	54
18.0479999278838	4006	3606	0.0479874297574775	4023.0235	3550.5568	-0.37116691	0.074520724	0.0548692753443268	79	47
18.0639999278198	4071	3562	0.0578923518545249	4007.633	3536.1323	0.64562486	-0.052697971	0.0549524639368894	83	49
18.0799999277559	3949	3600	0.0435899788932734	3988.151	3521.2484	1.1665549	0.18091002	0.0547234343197751	71	57
18.095999927692	3991	3417	0.06552120243987	3968.6603	3505.1389	-0.90472057	1.6796189	0.0546137775223328	78	34
18.111999927628	3878	3402	0.0569779755760801	3954.2961	3492.1349	1.0723141	1.1706137	0.0546455542961178	70	55
18.1279999275641	3858	3486	0.0466664399517097	3936.6246	3475.0037	-0.3006381	2.0832721	0.0547989392556732	74	43
18.1439999275002	3805	3460	0.0444633113290342	3920.2634	3458.7734	-0.025801268	-0.71462284	0.0549795941287165	85	55
18.1599999274362	3877	3424	0.0546325720149695	3904.2235	3446.3662	1.2984846	-0.76065113	0.0548025762760169	76	44
18.1759999273723	3777	3482	0.0397122677727331	3886.8684	3431.2345	-0.31285816	0.92756239	0.0547834081289489	62	45
18.1919999273084	3856	3493	0.0457896162204447	3868.9614	3417.3174	0.58099415	0.72562579	0.0545899414607319	78	37
18.2079999272444	3966	3489	0.0559932596681985	3853.0342	3400.5187	-0.94140452	0.40128657	0.0548705566496913	74	51
18.2239999271805	3846	3383	0.0560380099063246	3836.1997	3384.589	-1.0024251	1.6507963	0.0549813095757733	76	56
18.2399999271166	3766	3214	0.0666554987350813	3821.7871	3370.6197	-1.60856	2.070677	0.0551113109899022	80	46
18.2559999270526	3804	3332	0.0575118517678969	3803.3981	3360.1568	-0.15848889	2.1812787	0.0545120035508879	78	54
18.2719999269887	3759	3369	0.049498741371598	3785.5071	3345.3707	-1.4963458	0.64695577	0.0544054312957972	71	45
18.2879999269248	3739	3293	0.0556001343307091	3769.4411	3330.5034	0.047761768	-2.0550175	0.0544756581868942	76	51
18.3039999268608	3756	3338	0.0524428485420176	3751.5033	3316.563	2.0611015	0.26743099	0.0542744781289866	72	50
18.3199999267969	3770	3200	0.0685702795093505	3737.8493	3301.6108	0.39042901	1.16102	0.0545793434691395	84	52
18.335999926733	3723	3301	0.0532532918298423	3719.3081	3288.7436	-0.60941013	0.074172598	0.0542061305764706	75	39
18.351999926669	3626	3138	0.0617443717117969	3704.9447	3275.03	0.29983714	1.0899105	0.0543142018086503	67	49
18.3679999266051	3620	3182	0.056280644097176	3689.1903	3259.2847	-0.17029837	-1.0480151	0.0545092019610593	72	53
18.3839999265412	3776	3295	0.0588361526735634	3673.3926	3244.2357	-0.2044775	0.98798955	0.0546268596064652	61	41
18.3999999264772	3656	3255	0.0518129631772513	3661.461	3233.2642	0.29616219	-1.7006035	0.0546737615173186	78	39
18.4159999264133	3671	3211	0.0580028029342648	3642.2742	3218.3355	0.82559629	-0.64414099	0.0544549283321932	64	47
18.4319999263494	3639	3049	0.0731569148964097	3628.5118	3201.5246	0.29590837	1.6284315	0.0549623322954635	73	38
18.4479999262854	3542	3214	0.0452015490989244	3611.8013	3188.5738	-1.0493893	1.1642982	0.0547656505986036	75	59
18.4639999262215	3611	3298	0.0429454678863769	3596.7306	3174.9101	-0.88741537	0.6368917	0.0548051751557328	70	54
18.4799999261576	3431	3183	0.0375389458533829	3578.0472	3163.0295	1.8639641	-2.0650875	0.0542951915210942	93	64
18.4959999260936	3538	3211	0.0451334996707834	3564.2825	3153.44	0.22700416	1.0682247	0.054009339301722	71	51
18.5119999260297	3570	3023	0.0694149221799607	3548.7321	3141.2068	0.701256	2.7302476	0.0538397121813574	82	57
18.5279999259658	3623	3171	0.0577833589755959	3534.0355	3128.2738	0.45087566	0.97001229	0.0538312373300088	74	47
18.5439999259018	3619	3092	0.0662615161225716	3520.4072	3113.6748	-0.91961505	1.7175327	0.0541156206420293	80	30
18.5599999258379	3498	3085	0.0551176728857761	3503.9253	3100.2924	0.54837569	-1.4057818	0.0539808899788003	62	42
18.575999925774	3421	3060	0.0501887035210362	3488.6916	3081.938	-2.2754266	1.5815912	0.0545332833383065	72	43
18.59199992571	3483	3102	0.0516977019723629	3472.0179	3066.822	-0.18042802	0.45279487	0.0545773105727971	71	66
18.6079999256461	3408	2969	0.0594117859483901	3457.1892	3056.144	0.60192112	0.5195271	0.054300430908417	72	54
18.6239999255822	3450	3072	0.0517669336472274	3442.9131	3047.4321	1.7044432	0.22719644	0.0538520495773472	81	60
18.6399999255182	3430	3052	0.0520173040526332	3427.7879	3037.802	1.912871	1.1526582	0.0534197127787942	73	51
18.6559999254543	3387	3069	0.0456935802461179	3412.9247	3023.935	0.15738519	-1.0081946	0.0534999508196416	74	46
18.6719999253904	3393	2950	0.0601166565784405	3398.8538	3011.2788	-0.87226005	1.095543	0.0535218755268143	66	48
18.6879999253264	3374	3024	0.0494923086277133	3383.6768	2995.9607	0.43734626	1.0143793	0.0537400307873582	67	53
18.7039999252625	3360	2905	0.06208282915024	3369.1661	2982.58	-0.5980518	1.5599678	0.0538024165240314	71	50
18.7199999251986	3345	3011	0.0479875450922486	3353.9607	2971.3216	0.37816337	-0.39256165	0.0535434221164435	70	50
18.7359999251346	3260	2909	0.051025030509208	3338.8866	2959.4645	0.29155627	1.1735668	0.0533666855821156	69	59
18.7519999250707	3377	2900	0.0644640071317138	3326.9368	2946.4575	-0.20368107	-0.76918422	0.0536528495353567	73	45
18.7679999250068	3235	2912	0.0479855812881981	3313.1519	2935.7958	0.16005558	1.3705246	0.0534687869966883	70	47
18.7839999249428	3291	2925	0.0524129248845992	3297.9665	2923.1483	0.083218769	-0.26231978	0.0533721990349714	71	47
18.7999999248789	3249	2836	0.0587287101833423	3281.7654	2908.2155	0.10418712	-0.15255781	0.0534409982916738	69	48
18.815999924815	3358	2830	0.0710949103731335	3268.941	2896.3042	0.10570286	0.2908622	0.0535069098831657	64	42
18.831999924751	3244	2802	0.0624224155268347	3253.7894	2884.22	-1.1723477	0.75402223	0.0533445898987499	76	46
18.8479999246871	3317	2836	0.0660100472329156	3244.364	2871.1302	1.0987084	-0.6596715	0.0539201551597903	78	56
18.8639999246232	3235	2848	0.0557375246803579	3228.006	2858.2544	-1.1070634	-0.5311212	0.0537244998654341	75	53
18.8799999245592	3184	2814	0.0543806050363203	3215.6546	2848.7677	0.16097428	-0.88351056	0.053546677757647	63	54
18.8959999244953	3258	2751	0.070416099110235	3201.1935	2838.5976	-0.34984284	-0.048777519	0.0532215992379968	73	42
18.9119999244314	3221	2760	0.0652331594094387	3184.2393	2826.4554	1.7983393	0.40370953	0.052864228929728	62	49
18.9279999243675	3195	2793	0.0582092577127223	3170.1428	2812.8077	-0.0063910873	0.022477082	0.0530050822386407	88	45
18.9439999243035	3177	2759	0.0605237435999374	3157.0036	2799.5554	1.5452114	-0.9257476	0.053203843068966	72	47
18.9599999242396	3135	2647	0.0704349134067064	3150.2529	2788.4847	0.34012587	-0.5421976	0.0538400887251339	79	54
18.9759999241756	3154	2662	0.0705733230740286	3134.265	2776.1585	-0.30470299	0.31867226	0.0536102916167902	78	44
18.9919999241117	3226	2879	0.0509839487069127	3117.8294	2766.1286	1.2922586	-0.13571565	0.0530382013747786	62	55
19.0079999240478	3148	2795	0.0527752901719082	3103.4212	2754.3226	0.89610107	-2.0859995	0.0529143522082705	63	56
19.0239999239839	3057	2666	0.059045057653998	3089.2971	2742.569	0.67221345	-1.5615789	0.0528148377462204	59	52
19.0399999239199	3080	2688	0.0587916553779464	3077.6795	2733.7845	0.47453532	2.7064007	0.0526195335411775	95	33
19.055999923856	3059	2604	0.0675521230172473	3068.9445	2722.1383	0.013127695	1.3781885	0.053117685205109	82	39
19.0719999237921	2993	2712	0.0456925597654598	3053.3111	2706.5468	0.64405856	-0.78528348	0.0533401348013849	67	53
19.0879999237281	3064	2743	0.0498929766606565	3041.7339	2691.7288	2.1581585	-0.071921035	0.0539307983466206	64	38
19.1039999236642	3049	2621	0.0641052207022361	3027.5487	2683.7981	1.046267	-1.5637672	0.0533287014783041	61	73
19.1199999236003	2982	2701	0.0458252846577091	3014.6613	2672.7772	-0.37401802	0.75317172	0.0532760112361362	65	40
19.1359999235363	2910	2653	0.0435669197500962	3002.2714	2664.5477	0.19920674	1.4979339	0.0529147806203733	90	52
19.1519999234724	2915	2732	0.0340288430535336	2988.2116	2655.4849	0.10285853	-0.67358966	0.0524655571616865	73	44
19.1679999234085	2933	2631	0.0491940285838047	2977.2611	2639.5225	-0.89079502	1.1829158	0.0532887048583213	81	46
19.1839999233445	2936	2587	0.0554357408521475	2964.2354	2629.5854	0.6585189	0.45458842	0.0530747228741446	74	46
19.1999999232806	2881	2606	0.0462936978072404	2956.0484	2617.1184	0.6218775	2.1979106	0.0537685114114071	73	43
19.2159999232167	2901	2541	0.0575179401239954	2937.3968	2606.4486	-0.3712189	0.4786471	0.0529847189885465	77	46
19.2319999231527	2921	2570	0.0559503115047392	2925.542	2594.8568	-1.4498557	-0.15447099	0.0531290155682491	68	47
19.2479999230888	2816	2533	0.0482375020928811	2911.7591	2583.6808	-1.1531805	0.43721102	0.0529872360123438	79	49
19.2639999230249	2874	2569	0.0504221690795782	2899.2052	2573.5373	-0.57675475	-0.64547429	0.05285211276787	70	40
19.2799999229609	2803	2537	0.0460808035940416	2888.9421	2563.2695	-0.36999914	0.13276503	0.053009732457456	98	42
19.295999922897	2868	2462	0.0645921209082821	2875.6049	2551.2967	-1.0507102	-0.36354196	0.053028768801008	64	46
19.3119999228331	2826	2487	0.055868086562784	2865.1883	2538.7692	-0.45565475	0.59644063	0.0534804036646401	70	53
19.3279999227691	2923	2453	0.0725916087806522	2851.7702	2528.9873	0.17098187	0.1590811	0.0531892639069974	65	38
19.3439999227052	2735	2513	0.0408637207996214	2841.1957	2520.4036	-1.5679567	-1.1770518	0.0530792633494452	63	42
19.3599999226413	2781	2513	0.0466453678308078	2827.5469	2508.7034	-0.2787193	-0.43520018	0.0530225394119219	76	39
19.3759999225773	2723	2392	0.0565047496035185	2814.5391	2495.4289	-1.3713691	-0.85666884	0.0532650100969013	68	38
19.3919999225134	2847	2423	0.0676297520133876	2804.5637	2484.9393	0.052503028	0.55976113	0.0534961463213211	79	49
19.4079999224495	2751	2496	0.0452361699091471	2791.092	2473.3003	-0.4847647	0.79193668	0.0534541501549194	70	47
19.4239999223855	2807	2380	0.068955732122588	2778.8975	2464.3036	1.5130789	-1.4783563	0.0531976566124061	79	51
19.4399999223216	2688	2420	0.0479303128312451	2770.0361	2455.8807	-1.7696331	-0.66798181	0.0532779369005619	72	42
19.4559999222577	2822	2375	0.0715828916720116	2755.8105	2445.8972	-0.63599091	1.0028585	0.0529024824970871	65	47
19.4719999221937	2699	2369	0.0567879722245526	2745.852	2434.95	-1.5630512	-1.1263654	0.0532047005995926	77	52
19.4879999221298	2731	2355	0.0630037863430523	2735.4345	2423.604	1.0478039	-0.073261607	0.0535083182667412	70	48
19.5039999220659	2612	2370	0.045219242704666	2721.7122	2415.3826	-0.53188706	-0.82863394	0.0529387488533539	65	55
19.5199999220019	2688	2311	0.0640557172894548	2712.1237	2405.7627	0.69768045	-0.75530975	0.0530998840617794	83	50
19.535999921938	2667	2385	0.0502713186291704	2699.8182	2396.2309	-1.3079231	-0.84962503	0.0528982268551341	68	61
19.5519999218741	2774	2371	0.0661201382851499	2685.7723	2387.0722	1.4334421	-0.35068346	0.0524142294374712	75	48
19.5679999218101	2665	2303	0.062252893545379	2675.6665	2378.2767	-0.70131261	-1.3994739	0.0523868809897639	83	53
19.5839999217462	2656	2353	0.0535416802713244	2665.4832	2368.8178	0.17772692	0.3313558	0.0524468989122352	69	36
19.5999999216823	2598	2320	0.0507660127763017	2651.9264	2357.2812	-1.9590722	0.28174147	0.0523711915184287	79	39
19.6159999216183	2615	2270	0.0606695158731294	2638.5059	2345.572	-0.22794897	-0.88710949	0.0523384300976324	77	46
19.6319999215544	2533	2204	0.0598433411132329	2624.8719	2332.363	-0.36350223	0.42543732	0.0525012838686678	63	54
19.6479999214905	2624	2312	0.0554489314381837	2616.7929	2324.1326	1.867017	-0.085798615	0.0526591832364626	69	41
19.6639999214265	2619	2275	0.0604336816576911	2605.8811	2317.2609	-0.0093601894	-0.99194798	0.0522342702427724	77	46
19.6799999213626	2676	2227	0.0755573112554864	2597.7454	2307.0933	0.079042925	-2.1959601	0.0526776490804017	67	54
19.6959999212987	2596	2298	0.0538219975708065	2585.597	2295.4589	-0.79469274	0.34400977	0.0528061569533353	61	56
19.7119999212347	2538	2248	0.0536133925870775	2574.4301	2288.3186	-0.19304694	-0.27923438	0.0523828744293127	48	49
19.7279999211708	2625	2238	0.0670085278082582	2559.8946	2281.0863	-1.6649048	-1.1461121	0.0515119464433411	67	52
19.7439999211069	2635	2214	0.0721610533843272	2551.1452	2271.1006	0.35371221	0.56113465	0.0518479911349424	65	47
19.7599999210429	2585	2232	0.0625467882241656	2541.0274	2260.8752	0.41532228	-0.2715533	0.0520359144810078	81	45
19.775999920979	2527	2158	0.0664276726928215	2530.321	2251.3718	1.7475915	-0.28265805	0.052032411922126	73	44
19.7919999209151	2529	2183	0.0626510080552462	2517.6488	2240.6078	0.42334541	-0.56548383	0.0519528116958862	76	43
19.8079999208511	2463	2228	0.046278005157444	2509.2079	2230.5826	-0.43460222	0.030001009	0.0523456897789906	56	56
19.8239999207872	2549	2221	0.059356772627726	2494.8028	2220.7477	1.441498	-1.3507401	0.0518786707014339	68	50
19.8399999207233	2551	2144	0.0720654455427782	2483.4944	2213.5139	1.8306741	-0.65308652	0.0514321021367997	71	51
19.8559999206593	2489	2168	0.059473359267762	2474.006	2206.2283	1.07545	0.46124919	0.0512469290490191	74	35
19.8719999205954	2410	2137	0.0532251572827539	2464.8374	2196.1557	0.18602201	0.52717291	0.0515479050542936	61	57
19.8879999205315	2483	2166	0.0589505626273753	2451.157	2184.4254	0.39356572	-0.87305595	0.0514746427707464	77	37
19.9039999204675	2474	2139	0.0620794060224741	2441.4711	2175.6203	-0.64081559	-0.16366051	0.0515024048381938	59	39
19.9199999204036	2432	2117	0.0596971989057674	2433.0919	2167.7612	1.2974591	-0.66542762	0.0515655120335505	57	36
19.9359999203397	2330	2096	0.0482112158211091	2420.89	2154.576	1.52441	0.24546544	0.0519399066668931	62	38
19.9519999202757	2479	2111	0.0674301069854103	2411.2371	2145.0559	0.48431893	-0.13093927	0.0520909783905354	73	47
19.9679999202118	2431	2058	0.0695040090958216	2401.8779	2135.3409	-0.83836896	-0.39862099	0.0523178661185537	57	53
19.9839999201479	2335	2141	0.0415849070607828	2391.3844	2128.0753	0.83341659	-0.70060861	0.0519793969421607	60	48
19.999999920084	2382	2068	0.0606253648065976	2382.512	2122.134	0.82245	-0.24232964	0.0516580389970742	73	30
20.01599992002	2318	2153	0.0371302691521622	2376.5426	2113.8616	0.22528552	-1.2313762	0.052145407010219	63	52
20.0319999199561	2441	2025	0.0766822853092885	2363.1479	2100.7464	-1.682971	0.86995328	0.0523448373968746	66	43
20.0479999198921	2357	2136	0.0456456382302284	2349.677	2091.6529	1.5489618	-0.52012647	0.0518638489926131	71	54
20.0639999198282	2337	2074	0.0529336795050963	2339.0354	2085.9631	0.80347737	1.4447483	0.0512307726705481	69	50
20.0799999197643	2284	1977	0.0616752546474284	2327.6835	2077.3263	-0.98324115	-1.1628066	0.0509811476793836	70	48
20.0959999197004	2336	1938	0.0766629253794225	2321.2034	2070.5159	0.11181978	1.4168866	0.0511540694922934	92	47
20.1119999196364	2274	1924	0.0697039743992304	2314.3247	2060.89	-0.93773629	0.28787083	0.0517441202913792	76	43
20.1279999195725	2342	1931	0.0788595165789782	2304.5695	2051.8075	1.8484022	-1.6824481	0.0518113590448495	59	50
20.1439999195086	2294	2036	0.0529060911258653	2291.1548	2042.3587	0.37003018	-2.3705654	0.0513851160981473	60	45
20.1599999194446	2257	1937	0.0646819817160128	2281.8017	2034.2004	0.19271843	-2.512354	0.0513544055745153	52	38
20.1759999193807	2209	1930	0.0584017256778846	2272.5641	2026.3997	-0.77845747	-2.1709796	0.0512796302399708	68	43
20.1919999193168	2245	1975	0.0559912494324514	2265.5039	2015.5901	0.4484656	0.45232636	0.0520598850957814	81	44
20.2079999192528	2264	2046	0.0466152028560485	2256.2614	2006.32	-0.64105103	-1.5750472	0.0522419420608019	83	49
20.2239999191889	2251	1945	0.0622954778220938	2245.8265	1999.0052	1.0506458	-1.5707365	0.0518989732446978	63	45
20.239999919125	2112	2029	0.0255500607999045	2236.8614	1991.7051	0.25468399	-0.37589393	0.0517799094464858	66	30
20.255999919061	2201	1931	0.0569491702697277	2229.1317	1983.8123	-0.32761176	1.3748382	0.0519575065985287	66	46
20.2719999189971	2210	1966	0.0520969692124749	2219.872	1971.8918	-1.2022107	-0.60976245	0.0526080712062795	78	45
20.2879999189332	2267	1906	0.0719374728790126	2213.0056	1962.8535	-0.23767487	1.4684723	0.0531303700046813	79	48
20.3039999188692	2211	1933	0.0581745261028428	2202.6982	1957.7182	0.38194436	-0.60801725	0.0524151802183097	73	30
20.3199999188053	2140	1925	0.048225951069553	2190.4315	1949.8652	0.29800111	0.36389044	0.051869101361493	73	47
20.3359999187414	2154	1837	0.0669007844671641	2180.1206	1939.0902	-2.5487506	-0.75794583	0.0521562149806801	81	39
20.3519999186774	2101	1885	0.0491326961779389	2174.6126	1929.7746	-0.40226059	0.073360534	0.0529540605068476	77	34
20.3679999186135	2195	1882	0.0650168346701537	2163.7946	1923.7313	-0.063934338	0.028917408	0.052308155100202	88	42
20.3839999185496	2153	1866	0.0612246671231305	2154.4506	1912.8283	1.3505081	-1.7691985	0.0527814313413815	83	42
20.3999999184856	2170	1882	0.0609883045571898	2143.6804	1904.7628	0.4374303	-0.45519075	0.0525070424720246	69	42
20.4159999184217	2112	1920	0.0445544554455446	2135.6466	1898.2522	-0.86728145	-0.37462895	0.0523916030289496	60	42
20.4319999183578	2139	1835	0.0648220682856415	2123.6942	1890.1538	-0.44413059	-0.55915202	0.0519251257966765	81	57
20.4479999182938	2068	1824	0.0550863229020529	2113.9846	1882.0966	-1.3699642	-0.0022261662	0.051816750089049	71	41
20.4639999182299	2085	1809	0.0608487241700245	2106.619	1876.8786	0.86549966	0.98410634	0.0515677124126394	72	53
20.479999918166	2091	1769	0.0697371743288581	2098.9525	1869.6682	0.20085259	-0.80930752	0.0516385851404347	62	44
20.495999918102	2089	1849	0.0538596959471999	2092.5221	1860.6814	0.7374614	-0.85888277	0.052249033223919	71	49
20.5119999180381	2109	1857	0.0556814409249237	2083.1712	1854.0662	-0.25446173	-1.0595758	0.0519290527446057	58	44
20.5279999179742	2080	1777	0.0662832759487513	2070.5341	1845.4116	0.54088094	-1.8167502	0.0514386940359338	55	41
20.5439999179102	2040	1763	0.062232319539043	2063.1198	1838.0044	-0.84923138	0.25571089	0.0515902664333247	64	50
20.5599999178463	2045	1808	0.0542566185558069	2055.2899	1828.7366	-0.30556073	0.65587091	0.0520272171506585	68	52
20.5759999177824	2021	1807	0.0503303071066405	2045.1681	1822.0044	-0.033287301	-1.0676076	0.0515916222237054	79	38
20.5919999177184	2026	1832	0.0464097695693449	2035.6549	1816.8556	0.12752937	-1.2826405	0.0509526810182557	79	25
20.6079999176545	2008	1740	0.0612910439417092	2028.5499	1807.429	0.83760126	0.013428587	0.0515473436656961	58	42
20.6239999175906	2022	1794	0.0530211034165873	2019.9527	1794.3178	0.37012357	0.2983429	0.0526056459307565	65	51
20.6399999175266	2001	1783	0.0515242944476396	2009.2085	1786.4205	-0.3385246	1.0648949	0.0522838032071748	71	47
20.6559999174627	1982	1812	0.042601420655721	2001.2608	1783.9378	-0.0037164871	-1.0533288	0.0513863746872253	65	48
20.6719999173988	2048	1781	0.060039231914944	1997.5533	1777.8585	-0.32598698	0.3810942	0.0519302236681828	60	48
20.6879999173348	1981	1721	0.06039286906439	1985.6172	1769.9307	-0.056650705	0.30951059	0.0513986457894308	68	45
20.7039999172709	1917	1806	0.0322457048299146	1978.7495	1762.9219	-0.26673761	1.1529442	0.0515740812145347	70	41
20.719999917207	1930	1754	0.0446623093681918	1971.4578	1755.1874	0.28446675	0.61164466	0.0518200299391069	60	38
20.735999917143	1969	1763	0.0498371990416245	1961.3412	1746.5506	-0.005830206	-0.61590011	0.0517461284809283	58	30
20.7519999170791	1981	1730	0.0585631308859189	1955.6409	1737.7392	-0.34935724	1.6062475	0.0524952914971885	86	54
20.7679999170152	1963	1700	0.0614988558352403	1946.5065	1728.0819	1.3784772	0.6188547	0.0528063360913083	65	57
20.7839999169512	1994	1644	0.0788748422657985	1935.6903	1723.0278	0.050563692	0.95198774	0.0518839617821295	71	45
20.7999999168873	1911	1659	0.0606440218507414	1927.8726	1721.7078	-1.2437956	0.19936445	0.0507401088404533	78	50
20.8159999168234	1882	1638	0.0597481034393875	1919.4896	1713.5066	-0.71340574	-0.32758376	0.0508854517038113	65	42
20.8319999167594	1857	1676	0.0470689438456463	1913.8064	1704.9171	0.30106025	-1.5024089	0.0516037861227867	78	53
20.8479999166955	1838	1634	0.0523256978696295	1902.9889	1697.6245	0.77498818	-0.94828623	0.0511219530359939	75	51
20.8639999166316	1876	1704	0.0448504468780496	1897.017	1690.8906	0.61639117	-1.3068373	0.0514118532427266	61	42
20.8799999165676	1914	1686	0.0555362056354708	1888.2159	1686.1354	1.4808769	-0.24757247	0.0507724668827591	65	45
20.8959999165037	1867	1635	0.0575852903405641	1881.1002	1677.3717	-0.19420352	-1.0729523	0.0512728773333015	61	47
20.9119999164398	1825	1606	0.0558849688704418	1874.8422	1669.0358	-0.73317006	0.84701002	0.0518482021295636	77	49
20.9279999163758	1920	1596	0.0759677458062349	1865.405	1663.1162	-1.0672041	0.55731243	0.0513274113583884	60	58
20.9439999163119	1827	1621	0.0530185469566323	1856.6724	1657.1124	-1.3765898	-0.54686154	0.0509523369475481	72	45
20.959999916248	1847	1675	0.0454008563413554	1849.3299	1652.5397	-0.2820386	-1.1613164	0.0505343633489457	67	57
20.975999916184	1849	1582	0.0657594660421929	1842.1515	1645.7402	0.75200731	-1.2450619	0.0506158704309983	69	62
20.9919999161201	1853	1582	0.0665211383008647	1837.7425	1638.5639	-0.18149452	-0.43624329	0.0513039144812402	78	52
21.0079999160562	1820	1565	0.0639971490254005	1828.7488	1635.7543	-0.94580983	0.95892613	0.0501921816509365	70	35
21.0239999159922	1838	1622	0.054900311162815	1820.3497	1628.9914	1.4452479	-1.1814506	0.0500317957821585	65	49
21.0399999159283	1786	1586	0.0527152990109306	1812.9367	1617.4425	-0.5224177	-0.89108867	0.0510891765209636	68	47
21.0559999158644	1827	1537	0.0717224272490774	1804.6072	1609.4821	0.11281728	-1.1244184	0.0512037674637169	67	58
21.0719999158004	1692	1616	0.027554210456299	1795.6862	1605.5008	0.26180308	0.40967205	0.0503397400788168	84	42
21.0879999157365	1722	1566	0.0444336246253462	1790.7562	1600.6215	0.56337205	-0.36714803	0.050442353964855	76	42
21.1039999156726	1745	1503	0.0634133269045738	1784.4669	1593.8913	-0.0081972494	-1.4511385	0.0506846659375579	71	52
21.1199999156086	1751	1538	0.0565396856340082	1775.7389	1583.9436	0.58460912	0.79743172	0.0511578963415076	72	60
21.1359999155447	1701	1619	0.0287348699766043	1767.8075	1579.1365	-0.44029166	-0.33195819	0.050656983355792	70	45
21.1519999154808	1728	1575	0.0436526663520528	1760.6614	1576.4778	0.73259936	-1.8952939	0.0498328522491064	61	37
21.1679999154168	1690	1550	0.0414931111823134	1749.8298	1569.5288	-2.4008452	-0.8039493	0.0492223278200607	73	45
21.1839999153529	1825	1557	0.0667690129005945	1742.8995	1558.5466	-1.5053363	1.5024402	0.0502856954869684	79	37
21.199999915289	1738	1498	0.063171561024294	1737.5368	1551.6202	-0.73585261	0.58911496	0.0507639460220492	72	48
21.2159999152251	1655	1540	0.0365015560165975	1729.823	1545.3469	-0.40166067	0.11818774	0.0506251913224414	68	40
21.2319999151611	1720	1500	0.0590465872156013	1721.8958	1539.0135	-1.4465765	0.45582892	0.0504556889010669	73	53
21.2479999150972	1658	1530	0.0393740918258908	1716.822	1533.534	-0.52514273	-0.91809653	0.0506702727323803	56	47
21.2639999150333	1653	1452	0.0565206851971558	1707.9602	1527.767	-1.2867918	0.31172466	0.0501798583518426	58	51
21.2799999149693	1711	1475	0.0631067961165048	1701.7582	1523.3615	2.0473584	-0.60319118	0.0499185793198333	69	40
21.2959999149054	1700	1551	0.043312673247497	1695.6305	1516.7152	0.19614078	0.33963137	0.0501851201402671	68	35
21.3119999148415	1657	1456	0.0564037357737045	1689.2881	1509.5226	-1.6443702	-1.5095772	0.0505356579676643	62	47
21.3279999147775	1633	1462	0.0498736154947853	1682.6724	1499.9141	0.076629384	-0.64870783	0.0513937637647275	75	39
21.3439999147136	1587	1444	0.0442486373779127	1670.6746	1494.4825	-1.2269635	1.4350835	0.0501641475325774	65	47
21.3599999146497	1645	1471	0.0502862380492548	1663.1916	1489.352	-1.1992543	-0.87405941	0.0497983251632143	69	44
21.3759999145857	1641	1467	0.0503867129067529	1659.75	1482.7954	0.37156524	-0.54386742	0.0506137687062983	73	39
21.3919999145218	1548	1476	0.0281257676246623	1652.2025	1477.8404	0.259801	-0.89053634	0.0501919864536549	74	42
21.4079999144579	1643	1400	0.0672036823935558	1645.7866	1470.1662	-0.63067333	0.021739652	0.0506503934486978	80	39
21.4239999143939	1539	1418	0.0399065424932293	1640.2311	1463.373	-0.93229888	0.094696355	0.0510861375247447	56	41
21.43999991433	1571	1445	0.0405002465681159	1633.3272	1457.2497	-1.912576	0.48805062	0.0510774805091311	52	44
21.4559999142661	1605	1381	0.0637737598733587	1622.9036	1450.7243	-0.36367084	-1.3556626	0.050410277411367	72	49
21.4719999142021	1627	1385	0.067551540098371	1618.8323	1445.5205	-0.27654204	-0.73083442	0.0507872353733156	68	35
21.4879999141382	1649	1355	0.0800687124045824	1613.5794	1441.0616	-2.4853865	0.10360688	0.0507312098196815	69	50
21.5039999140743	1526	1395	0.0426292270674553	1605.3927	1433.7292	0.068311776	-1.4189071	0.0507363125264475	74	37
21.5199999140103	1599	1354	0.0694147029357441	1597.5762	1427.3236	-2.4044609	-1.1372559	0.0505958647601603	77	53
21.5359999139464	1537	1357	0.0547387999547643	1592.3324	1422.3127	-1.3095114	-1.8286376	0.0506757162615862	56	40
21.5519999138825	1520	1423	0.0344096531259449	1586.0043	1416.4431	-0.34526942	-0.57411689	0.050729149144849	69	49
21.5679999138185	1549	1356	0.0577185267685691	1578.7244	1411.8315	0.33271959	-1.5716485	0.050262350928346	77	43
21.5839999137546	1558	1344	0.062872116996474	1572.5871	1404.8543	1.0738621	-1.2990657	0.0506314036870995	70	38
21.5999999136907	1625	1390	0.0658472038442788	1563.2567	1399.9975	-1.8322789	0.60978047	0.0497647310687836	63	42
21.6159999136267	1498	1382	0.0394621224125264	1556.7619	1392.0241	0.16674296	-0.97828038	0.050304056288407	70	40
21.6319999135628	1585	1326	0.0736961232378903	1553.497	1385.7228	-1.2499622	-1.1380837	0.0511536103842923	72	56
21.6479999134989	1528	1341	0.0568337248823531	1546.0687	1380.3367	-1.5062479	0.25918977	0.0508403226474386	67	48
21.6639999134349	1582	1388	0.0569324358577182	1539.5587	1377.0195	-0.59930511	0.13397327	0.050208368538546	72	42
21.679999913371	1552	1342	0.0620391785729806	1532.5547	1373.6591	-0.13317775	-1.3088028	0.0494712429699916	59	42
21.6959999133071	1472	1310	0.0519586031047672	1525.9128	1365.4567	1.6927793	-0.66785708	0.0500444273250349	57	48
21.7119999132431	1549	1337	0.0626711806287097	1519.1418	1358.5297	-1.4338819	0.79102555	0.0502669417183678	75	49
21.7279999131792	1456	1356	0.0362035609415971	1514.7702	1353.9611	0.97787643	-0.32650913	0.0504365357078104	69	51
21.7439999131153	1565	1273	0.0836808067848697	1506.9581	1349.9803	-0.29569841	-1.1046145	0.0496610527564735	69	43
21.7599999130513	1527	1357	0.05245887009438	1498.0508	1345.2442	1.2431459	-0.22546754	0.0488207084810576	66	46
21.7759999129874	1444	1364	0.0313355509110713	1492.6188	1338.9683	0.66218728	0.46251861	0.049183926630968	66	41
21.7919999129235	1474	1335	0.0458517979039884	1484.3512	1332.365	-1.2287189	-1.6638578	0.0489714011039925	62	39
21.8079999128595	1433	1289	0.0482341478842166	1481.3347	1326.6648	0.86971824	0.82348821	0.0497558709619792	73	51
21.8239999127956	1426	1254	0.0561304345565257	1475.3653	1319.6832	-1.3354643	1.1999455	0.0501872829251784	68	50
21.8399999127317	1499	1291	0.0634448696070545	1463.3969	1315.848	1.6923429	0.5241706	0.0483648204059315	54	53
21.8559999126677	1460	1322	0.0459358936646508	1458.229	1313.0138	0.87983628	-0.6688593	0.0478843017427985	63	41
21.8719999126038	1414	1248	0.054852144067974	1455.1933	1308.2677	-1.0618734	-1.5324725	0.0484190222449761	51	34
21.8879999125399	1392	1298	0.0357775188984743	1449.4489	1301.7077	-0.19104295	-0.29801192	0.0487918786194616	67	36
21.9039999124759	1488	1263	0.0685769527637883	1445.6366	1292.4967	-1.1191478	0.81143695	0.0503475809631115	74	27
21.919999912412	1429	1246	0.0591087647178503	1443.8483	1285.6675	-0.9903206	-1.0662517	0.0517629311671637	45	36
21.9359999123481	1411	1221	0.0617738943021025	1434.4191	1278.7149	1.0530525	0.53528416	0.0513689940432562	50	40
21.9519999122841	1430	1222	0.0661931233271567	1426.9142	1272.4747	0.12579792	-0.26660308	0.0512456495169361	67	38
21.9679999122202	1370	1292	0.0318928656472269	1422.3126	1269.3936	-0.94271091	-0.66273087	0.0509647287955524	67	43
21.9839999121563	1411	1238	0.056923854181468	1415.5499	1264.3865	-1.4376128	-1.2416443	0.0506810841999639	72	45
21.9999999120923	1415	1227	0.0610463348937779	1407.0107	1259.4038	1.1445789	-1.0699898	0.0499486747918641	94	56
22.0159999120284	1384	1150	0.0761065630636881	1401.5234	1255.5482	-0.14335437	1.0141168	0.0496556139102877	75	42
22.0319999119645	1396	1177	0.0709440207655667	1397.7006	1252.8887	-0.42366289	-0.42315208	0.0494428957133661	65	44
22.0479999119005	1336	1148	0.0642463763219244	1393.766	1247.9433	0.20328772	-0.59789183	0.0498384889398143	72	41
22.0639999118366	1381	1211	0.0571199199619174	1385.7091	1240.2838	-1.2306303	-2.6623242	0.0499635903501365	70	53
22.0799999117727	1410	1211	0.0644169159619239	1382.5368	1235.0605	0.1062025	-1.6923578	0.0506354513792725	57	52
22.0959999117087	1414	1199	0.0689270855965688	1371.9043	1231.4981	0.35826271	-2.4643696	0.048952662863467	59	38
22.1119999116448	1351	1195	0.054089709762533	1368.8215	1229.1417	-0.36827493	-0.52132221	0.0488362967304471	67	39
22.1279999115809	1431	1177	0.0797261931448356	1359.7259	1221.6997	0.059790385	-0.30746775	0.0486295949301512	79	43
22.1439999115169	1317	1191	0.0463778096763219	1353.0216	1213.7855	-1.3599811	-0.42699987	0.0491712400249504	62	45
22.159999911453	1296	1254	0.0231121946494018	1354.0119	1209.5388	-0.041353746	-0.42057563	0.050646853570367	81	54
22.1759999113891	1310	1108	0.0698228764310819	1348.0093	1205.7278	1.0145323	-0.83736352	0.0501983027531281	52	50
22.1919999113251	1329	1177	0.053656186035144	1337.9382	1202.9311	1.2014552	-0.34572144	0.0483959776171126	70	42
22.2079999112612	1329	1170	0.0557414067073681	1331.5011	1199.5795	-0.23740152	1.5367877	0.0476889740217493	56	44
22.2239999111973	1317	1201	0.0434767657148831	1327.9555	1192.6834	2.0613641	-2.5440666	0.0487669674342301	46	47
22.2399999111333	1390	1098	0.0941626723356721	1321.1316	1186.4911	-1.019878	-0.27664896	0.0487855966528635	80	54
22.2559999110694	1289	1177	0.0430249311213528	1315.7673	1182.6267	-1.4447041	-0.36914541	0.0485050158445226	80	47
22.2719999110055	1251	1180	0.0318274572043986	1312.1085	1179.8693	-0.77190421	0.60973751	0.0483483522661131	58	48
22.2879999109416	1311	1186	0.0462530347390819	1307.9145	1175.6631	-0.068606638	-2.3437626	0.0484770225032884	53	40
22.3039999108776	1312	1131	0.0631175193070908	1301.6931	1169.8039	0.028650697	0.20975311	0.0485563932869684	66	50
22.3199999108137	1260	1180	0.0342907219992084	1295.2381	1163.9587	-0.11384699	0.46698001	0.0485696146033831	60	55
22.3359999107498	1233	1131	0.0414496623075504	1289.8196	1159.2852	1.9910753	0.7757286	0.0485108414096035	60	50
22.3519999106858	1246	1087	0.0589265261325813	1283.2743	1157.8194	-0.64364234	-0.79747672	0.0471816127086297	68	43
22.3679999106219	1244	1110	0.0510439122345924	1280.4823	1153.7281	-1.6091424	0.76480461	0.0476550393948935	74	42
22.383999910558	1251	1136	0.0449429065944915	1276.2404	1147.025	0.25704267	-0.47650415	0.0485276047313085	70	40
22.399999910494	1205	1146	0.0290068426998519	1269.8085	1140.7273	0.46276098	-1.6295975	0.0486852745506678	64	48
22.4159999104301	1235	1127	0.0432376081709974	1262.6323	1135.4265	-0.84007109	-0.76317755	0.0483339502957848	66	37
22.4319999103662	1193	1118	0.0340611327647028	1257.1371	1131.7053	-1.431742	0.12742127	0.0479586571583999	58	49
22.4479999103022	1281	1083	0.0699767737801786	1251.6826	1126.859	-0.97687224	0.56542021	0.0479389125026882	70	44
22.4639999102383	1210	1121	0.0380121119420904	1246.263	1121.9481	-0.91409217	0.15048416	0.0479487597273916	75	40
22.4799999101744	1243	1128	0.045169062350148	1240.8747	1119.1182	-0.53177095	-0.033441706	0.0473203137150686	70	41
22.4959999101104	1189	1062	0.0506907177659897	1235.5152	1112.8079	-1.6602454	-0.90576801	0.0477813698791534	68	39
22.5119999100465	1187	1116	0.0329434161059361	1230.1828	1107.4677	-0.62992408	0.4041746	0.0479500793281298	63	41
22.5279999099826	1182	1090	0.0396110417871382	1224.8766	1102.6843	-1.6989842	0.75376538	0.0479521332808576	56	39
22.5439999099186	1258	1087	0.0622915989999732	1219.5958	1097.5996	0.97054846	-1.0924033	0.0480569091551963	77	47
22.5599999098547	1214	1059	0.058954163303017	1214.3398	1092.8963	-0.88758498	0.69158985	0.0480483347678539	71	56
22.5759999097908	1215	1058	0.0595743243658158	1209.1083	1088.2106	0.21229873	0.05419937	0.0480411085017921	58	52
22.5919999097268	1110	1074	0.023121005900428	1203.901	1083.5437	-1.1943321	0.10483192	0.0480347764040803	73	45
22.6079999096629	1222	1077	0.0553518894992138	1198.7176	1078.8965	-1.0993744	-0.6114059	0.048028973267958	77	31
22.623999909599	1248	1041	0.0747391108122795	1193.558	1074.2695	-1.0935287	-0.50018698	0.0480235152786605	83	32
22.639999909535	1168	1050	0.0484426357802473	1188.422	1069.663	1.2309644	0.13233934	0.0480182511600465	60	37
22.6559999094711	1130	1040	0.040290705087339	1183.3095	1065.077	0.14039497	0.36330993	0.0480131543466357	77	33
22.6719999094072	1235	1028	0.075482131318654	1178.2202	1060.5117	0.31841738	-0.60474043	0.0480080731625373	68	46
22.6879999093432	1198	1056	0.0553014758596821	1173.1541	1055.9669	-2.6628602	-0.18414367	0.0480030739834182	55	48
22.7039999092793	1104	1035	0.0339265850945495	1168.1111	1051.4428	0.813625	-0.35482536	0.0479980622379669	64	38
22.7199999092154	1170	1020	0.0591665073599694	1163.091	1046.9391	1.6864696	-0.59069452	0.0479930779161133	78	45
22.7359999091514	1121	989	0.0549926232024213	1158.0936	1042.4559	-0.44795907	0.41679237	0.0479880282412928	60	50
22.7519999090875	1131	1072	0.0301628770359629	1153.119	1037.9929	-1.4344645	-0.093030171	0.0479830433443434	70	37
22.7679999090236	1112	1061	0.0278932060650752	1148.1669	1033.5502	1.7598567	-0.42427295	0.0479779998362325	61	41
22.7839999089596	1088	1019	0.0342639303099845	1143.2373	1029.1276	0.86353866	-1.275983	0.0479729648444492	80	47
22.7999999088957	1184	983	0.076400676362055	1138.33	1024.725	-1.7784291	1.4438903	0.0479679116111532	80	49
22.8159999088318	1088	971	0.0509734877769637	1133.4449	1020.3423	0.34808539	1.2482025	0.0479628435987396	62	46
22.8319999087678	1102	999	0.0455319514070632	1128.582	1015.9794	-0.95931086	0.094624273	0.0479577951455688	67	43
22.8479999087039	1178	978	0.0764074192475062	1123.741	1011.6362	-0.5104598	-0.91335425	0.0479527083344293	71	41
22.86399990864	1129	966	0.0657484181761086	1118.9219	1007.3127	-0.93674476	-1.1653285	0.0479475829670713	72	45
22.879999908576	1054	956	0.0453454199263215	1114.1246	1003.0086	-1.5258529	-0.12682515	0.047942491652233	73	42
22.8959999085121	1069	934	0.0583956094469324	1109.349	998.72385	1.4692264	-0.66267571	0.0479374211899652	64	45
22.9119999084482	1089	919	0.0706211334174041	1104.5949	994.45844	-1.230322	-0.91563514	0.0479323126748116	65	44
22.9279999083842	1114	974	0.0581497885644428	1099.8622	990.21221	-0.65492099	-1.1065018	0.0479271904881586	67	47
22.9439999083203	1076	965	0.0492691725229287	1095.1509	985.98507	1.7212887	-1.7010033	0.0479220864973341	77	33
22.9599999082564	1066	937	0.0562880730306394	1090.4609	981.77691	0.4427121	-2.0708193	0.0479170083092464	69	48
22.9759999081924	1134	958	0.070242780612416	1085.7919	977.58766	-1.7048618	-0.11495589	0.0479118853682458	74	48
22.9919999081285	1084	945	0.0591760235225339	1081.144	973.41719	-1.0886759	-0.27095893	0.0479067960064278	67	36
23.0079999080646	1093	988	0.0465291482212384	1076.5171	969.26542	-0.32915856	-1.0540654	0.0479017373535461	66	48
23.0239999080006	1077	948	0.0557963834530592	1071.9109	965.13226	0.56473826	-0.23043275	0.0478966452000271	77	36
23.0399999079367	1058	946	0.0503193724902731	1067.3255	961.0176	-0.44084757	-0.52105251	0.047891591798448	56	43
23.0559999078728	1062	916	0.0629213959602527	1062.7607	956.92135	-0.60619163	0.98874348	0.0478865452058426	75	45
23.0719999078088	1030	875	0.0682758620689655	1058.2164	952.84343	1.5695942	-0.15730722	0.0478815021382193	67	61
23.0879999077449	1105	950	0.0640632976008167	1053.6925	948.78373	0.22727774	-0.090506856	0.0478764702488407	65	55
23.103999907681	1063	936	0.0556755927903313	1049.1889	944.74217	0.63789263	-0.94966793	0.0478714462763931	59	48
23.119999907617	1029	920	0.0503458603722457	1044.7056	940.71865	0.29479588	-2.2216958	0.0478664675821158	57	54
23.1359999075531	1069	964	0.0473592943553893	1040.2423	936.71309	-0.14636086	0.43108445	0.0478614644476745	66	45
23.1519999074892	985	895	0.0447305841797704	1035.7991	932.72539	0.11610389	0.10703412	0.0478565077052019	75	46
23.1679999074252	992	867	0.0582840269987356	1031.3759	928.75546	-0.7382305	-0.28865901	0.0478515982215812	66	35
23.1839999073613	969	904	0.0356116327402975	1026.9724	924.80322	1.6789559	1.2624431	0.0478466653864049	63	36
23.1999999072974	1036	922	0.0519524340605087	1022.5887	920.86859	0.5611154	-0.8646915	0.047841773401522	75	40
23.2159999072334	1017	889	0.0582248048683204	1018.2246	916.95146	-0.35046876	-1.6964406	0.0478368964881943	64	42
23.2319999071695	996	938	0.0323659998432122	1013.8801	913.05176	1.0154544	-0.30105718	0.0478320617826866	66	42
23.2479999071056	1038	809	0.0989912940443261	1009.5551	909.16941	-1.4776581	0.42255313	0.0478272662616103	71	36
23.2639999070416	999	924	0.0385793151039421	1005.2493	905.3043	-1.1103756	-0.54682876	0.0478224491802513	87	34
23.2799999069777	958	908	0.0301722229601098	1000.9629	901.45637	-1.7215176	1.1931918	0.0478177031661259	68	39
23.2959999069138	986	840	0.0672752378030071	996.69562	897.62553	0.55225337	-3.1159076	0.0478129665831971	61	40
23.3119999068498	1010	834	0.0783281544651515	992.44743	893.81169	0.09783113	0.99312261	0.0478082643288872	70	37
23.3279999067859	1022	882	0.0627216198160234	988.21824	890.01477	-0.42950822	0.59686092	0.0478035967028671	69	36
23.343999906722	985	865	0.0566124809282526	984.00794	886.23469	1.0165328	-1.5952483	0.0477989569363839	65	52
23.3599999066581	990	841	0.0682840118937826	979.81646	882.47136	-0.062103153	-1.6784261	0.0477943562760308	62	33
23.3759999065941	988	858	0.0605270921427869	975.6437	878.72472	-1.2501987	0.11028445	0.0477897835908854	68	50
23.3919999065302	967	847	0.0575179401239953	971.48958	874.99467	-0.20532805	-0.33982897	0.0477852506096818	67	46
23.4079999064663	944	858	0.0446279529527604	967.354	871.28114	0.68538149	-1.0441771	0.0477807500934317	67	49
23.4239999064023	967	889	0.0406725138569464	963.23688	867.58404	1.188413	-0.32719378	0.0477762899098487	67	37
23.4399999063384	870	844	0.0222256014598306	959.13813	863.9033	0.16516134	-0.5808044	0.0477718663795788	72	49
23.4559999062745	996	893	0.0493677123284146	955.05767	860.23885	0.45627316	-0.076432975	0.0477674793953373	58	41
23.4719999062105	940	872	0.0375606185378351	950.99541	856.59059	0.52526656	1.0869767	0.0477631373643527	82	38
23.4879999061466	916	817	0.0511852086601065	946.95126	852.95846	-0.011383807	-0.308363	0.0477588325240024	76	42
23.5039999060827	923	889	0.024676269625621	942.92513	849.34238	-0.62610707	1.4609465	0.0477545651610514	77	34
23.5199999060187	949	832	0.0571951964176674	938.91696	845.74227	0.25282066	0.88919886	0.0477503466718397	60	39
23.5359999059548	980	848	0.0617891647303413	934.92664	842.15806	-2.883725	-0.88016909	0.0477461659156001	58	42
23.5519999058909	984	817	0.0763801297245793	930.9541	838.58967	1.4260251	1.6907083	0.047742030641835	67	49
23.5679999058269	950	822	0.0618066123652649	926.99925	835.03702	-0.22672496	-0.10528981	0.0477379412240802	70	49
23.583999905763	925	837	0.0461716809491382	923.06201	831.50005	-0.88963148	0.56661064	0.0477338934387271	70	37
23.5999999056991	944	806	0.0664951711887597	919.1423	827.97867	-0.52391302	-0.38409518	0.0477298955827865	64	49
23.6159999056351	913	843	0.0391753510840594	915.24004	824.47282	0.45684062	-0.086249617	0.0477259434355801	62	43
23.6319999055712	907	826	0.043943258781855	911.35514	820.98242	1.5667139	0.5536484	0.0477220373530868	56	51
23.6479999055073	876	849	0.0225545520705329	907.48753	817.5074	1.8171176	-0.40533104	0.0477181811005445	59	55
23.6639999054433	914	850	0.036699941280094	903.63712	814.04769	0.87398376	0.99717045	0.0477143708047104	67	32
23.6799999053794	882	823	0.035542970947907	899.80383	810.60322	0.19259994	0.53572266	0.0477106063837647	56	46
23.6959999053155	876	813	0.0374035311583622	895.98759	807.1739	0.93605702	1.435468	0.0477069002444757	68	44
23.7119999052515	906	794	0.0573281059046432	892.18831	803.75968	0.054436917	1.5860298	0.0477032398986532	66	49
23.7279999051876	847	783	0.0387606596584669	888.40592	800.36049	-0.016188046	0.78916382	0.0476996291548756	71	43
23.7439999051237	889	757	0.0674443938536432	884.64034	796.97624	-0.93377163	0.56197766	0.0476960766753132	55	45
23.7599999050597	836	781	0.0351358963526264	880.89149	793.60688	0.46956755	0.01395115	0.0476925737364526	52	52
23.7759999049958	917	766	0.074230393507502	877.1593	790.25234	-0.47098663	-0.25917747	0.0476891242230298	74	43
23.7919999049319	864	792	0.0416792055371652	873.44368	786.91254	-0.54695243	-1.0871898	0.0476857285357858	64	44
23.8079999048679	877	753	0.0645220122817332	869.74456	783.58742	0.58452401	-0.092585115	0.0476823861956596	77	42
23.823999904804	877	794	0.0459820205692657	866.06186	780.27691	-1.2933375	-0.51584559	0.0476790971496931	62	40
23.8399999047401	911	738	0.0851396370549899	862.39552	776.98094	0.27195055	0.53367921	0.0476758694005917	59	40
23.8559999046761	851	734	0.0629250050713965	858.74544	773.69944	-1.4235241	-0.75432953	0.0476726948836698	67	38
23.8719999046122	848	768	0.0458665201867619	855.11156	770.43235	1.4383565	0.83638452	0.0476695771408901	68	50
23.8879999045483	844	736	0.0590687486751925	851.49381	767.17961	-0.19543386	-1.0741161	0.047666515683855	59	28
23.9039999044843	826	739	0.0501116651200789	847.8921	763.94114	0.36935464	-1.1051475	0.0476635109097592	60	45
23.9199999044204	855	757	0.0537540856904763	844.30637	760.71687	0.49315841	0.26280715	0.0476605709988517	68	47
23.9359999043565	823	697	0.069363668648332	840.73655	757.50676	1.7312708	-0.79274962	0.0476576863566336	56	45
23.9519999042925	833	759	0.0437644427230435	837.18255	754.31072	-0.14094256	-0.56321398	0.0476548619590803	64	33
23.9679999042286	839	685	0.0823557992642465	833.64431	751.1287	-0.11997788	0.21339606	0.0476520968553188	60	36
23.9839999041647	845	700	0.0771857923497267	830.12175	747.96063	-0.13397174	-1.9302714	0.0476493909909823	66	37
23.9999999041007	816	695	0.0673627366908476	826.6148	744.80644	-0.63696022	0.51519347	0.0476467485093865	70	43
24.0159999040368	823	722	0.0569692211905471	823.1234	741.66608	0.48779981	-2.1650997	0.0476441684643546	66	49
24.0319999039729	794	714	0.0483374922882846	819.64746	738.53948	-0.49437254	-1.4566554	0.0476416465754651	67	40
24.0479999039089	797	695	0.0590759230247621	816.18692	735.42658	-0.022323868	-1.5334675	0.047639186534006	73	39
24.063999903845	830	704	0.0688256149713075	812.74172	732.32731	0.30651132	-0.38434258	0.0476367968343131	55	48
24.0799999037811	809	732	0.0461886072303039	809.31177	729.24161	0.63247005	-0.57040293	0.0476344684501151	73	36
24.0959999037171	781	683	0.0580723993540365	805.897	726.16942	-0.24936875	-1.1823236	0.0476322008223528	67	44
24.1119999036532	795	663	0.0748123725651816	802.49736	723.11069	0.11686217	-0.72026112	0.0476299972318511	77	55
24.1279999035893	802	764	0.0284381424279163	799.11277	720.06534	-0.78738447	0.44111781	0.047627862440467	67	42
24.1439999035253	742	715	0.024517542826174	795.74316	717.03332	-0.55760017	-1.3022486	0.0476257911046666	69	36
24.1599999034614	846	672	0.0921715757643634	792.38846	714.01456	0.7180991	-1.9812413	0.0476237875212998	52	35
24.1759999033975	753	676	0.0489191711053225	789.04861	711.00901	0.10909552	1.9171467	0.0476218506781743	59	40
24.1919999033335	823	719	0.0584279878950726	785.72354	708.01661	-0.76923609	0.26116409	0.047619980023458	70	45
24.2079999032696	746	674	0.0467017129009879	782.41318	705.03729	-0.14586493	-1.2744411	0.0476181799193978	73	41
24.2239999032057	782	747	0.0274968408650408	779.11746	702.071	0.2209367	-1.0027308	0.0476164448890462	62	38
24.2399999031417	749	693	0.0384641191666387	775.83631	699.11768	-1.8498187	0.7414854	0.0476147743277111	53	55
24.2559999030778	762	664	0.0593290009395553	772.56968	696.17727	1.9580291	-0.85423649	0.0476131766135252	75	42
24.2719999030139	782	671	0.0647487036778477	769.31749	693.24971	-1.192512	1.9666203	0.0476116466999583	57	37
24.2879999029499	732	647	0.0543466736675233	766.07969	690.33494	1.4147678	0.10123716	0.0476101930622352	50	34
24.303999902886	730	648	0.0528516035220939	762.85619	687.43291	-1.2125162	-0.90937332	0.0476088010217758	55	41
24.3199999028221	807	641	0.0921834716970056	759.64694	684.54356	0.220413	-0.52284325	0.0476074790302647	63	48
24.3359999027582	802	653	0.0833321210886927	756.45188	681.66682	-0.8612174	-1.3628935	0.047606236179018	68	41
24.3519999026942	743	678	0.0432504362576406	753.27094	678.80266	-0.26508482	-1.2100426	0.0476050566002766	79	56
24.3679999026303	722	706	0.0195291137783151	750.10405	675.95099	0.56930929	-1.3804813	0.0476039550116139	65	59
24.3839999025664	721	646	0.0496041224120583	746.95116	673.11178	-1.1404776	-0.78703486	0.0476029246884451	54	43
24.3999999025024	734	631	0.0640860115891241	743.81219	670.28497	-1.0972827	0.2962941	0.0476019603220493	56	45
24.4159999024385	750	660	0.0558849688704418	740.68709	667.47049	1.779378	1.4500773	0.0476010757973065	74	40
24.4319999023746	733	623	0.0681025529738193	737.5758	664.66829	1.7206829	-0.73449419	0.0476002700495787	69	48
24.4479999023106	751	686	0.0428967990052916	734.47824	661.87833	-0.26062249	-1.2292468	0.0475995272663528	64	39
24.4639999022467	763	657	0.0635127350431559	731.39436	659.10053	-0.92858604	0.03501165	0.0475988667216352	71	42
24.4799999021828	734	635	0.0618636931948662	728.3241	656.33486	-0.84957053	-1.335533	0.0475982767460337	50	40
24.4959999021188	738	644	0.058831250126204	725.26739	653.58125	-0.24682516	1.2377536	0.0475977619491892	64	44
24.5119999020549	706	587	0.0758846273063935	722.22417	650.83965	0.45366776	0.24033819	0.0475973211401356	59	40
24.527999901991	717	659	0.0407593256472268	719.19439	648.11	-0.054600019	-0.52025466	0.0475969632983673	54	39
24.543999901927	744	624	0.0728011825572801	716.17798	645.39226	0.71541996	-0.054862828	0.0475966770621953	63	31
24.5599999018631	721	598	0.0767569354821507	713.17488	642.68637	1.255352	-2.2984224	0.0475964665642904	65	53
24.5759999017992	749	671	0.0496494669843398	710.18503	639.99227	0.32232659	0.74043593	0.0475963359988316	47	43
24.5919999017352	732	620	0.0693248988903868	707.20837	637.30992	0.58071623	-0.53282319	0.0475962787109743	65	47
24.6079999016713	707	621	0.0565380760208446	704.24484	634.63926	-0.4965774	-1.4982906	0.0475962988819565	79	37
24.6239999016074	695	666	0.0264141225421384	701.29439	631.98023	0.030698975	1.5063415	0.0475964057130189	54	39
24.6399999015434	698	601	0.0635303805848444	698.35695	629.33279	1.1301038	-0.37481397	0.0475965875448483	66	44
24.6559999014795	724	613	0.0694539848669963	695.43246	626.69689	0.40277059	-0.22860827	0.0475968430599351	65	43
24.6719999014156	706	623	0.0549180199015925	692.52087	624.07247	1.5270329	1.6246589	0.047597181502239	64	39
24.6879999013516	684	612	0.0500868558193399	689.62212	621.45948	1.0258601	-0.83455951	0.0475976016266258	70	40
24.7039999012877	678	641	0.0310344467477404	686.73615	618.85787	0.21458155	-0.23659709	0.0475981021579213	68	44
24.7199999012238	701	596	0.0679853938896331	683.86291	616.26759	-0.12733636	0.26972834	0.0475986868747733	57	56
24.7359999011598	722	585	0.0850733367548148	681.00232	613.68859	0.097182669	-0.068257167	0.0475993442939024	70	43
24.7519999010959	671	616	0.0411639460610362	678.15435	611.12082	1.1699125	1.1801567	0.0476000883649283	76	50
24.767999901032	675	588	0.0594417186049596	675.31893	608.56422	0.61638949	-0.51465071	0.0476009183831078	71	42
24.783999900968	721	596	0.0779466461459536	672.496	606.01876	-0.10461945	-0.86901882	0.0476018215808503	64	42
24.7999999009041	684	567	0.076952274912698	669.68551	603.48438	-0.22516355	0.50426884	0.0476028074427961	67	44
24.8159999008402	676	574	0.0684430043390028	666.88741	600.96102	0.7553018	-0.53450354	0.0476038856050532	63	48
24.8319999007762	697	570	0.0817706304601859	664.10163	598.44865	1.6317661	-0.10030053	0.0476050379560727	70	39
24.8479999007123	665	615	0.0386214530629876	661.32813	595.94721	-0.16673039	-1.2156684	0.047606279345572	72	47
24.8639999006484	655	558	0.0672829312793746	658.56684	593.45665	0.096378917	-0.81210477	0.0476076031673336	81	40
24.8799999005844	664	601	0.0460735883504301	655.81771	590.97692	1.9110513	-0.87862664	0.0476090132982117	62	47
24.8959999005205	634	557	0.0564625133849422	653.0807	588.50799	0.65431621	1.0682611	0.0476105071792189	62	38
24.9119999004566	640	568	0.0529189512970557	650.35573	586.04979	0.45762947	-1.1874422	0.0476120845456904	59	42
24.9279999003926	604	589	0.0204593369600809	647.64276	583.60228	1.3511685	0.70966783	0.0476137487212504	73	46
24.9439999003287	658	583	0.0535024310365132	644.94174	581.16541	0.24946721	-1.0239215	0.0476155036680306	64	41
24.9599999002648	658	562	0.0663755408398655	642.25261	578.73915	-0.031950763	-0.45060457	0.0476173359762836	62	41
24.9759999002008	651	527	0.0853930496190299	639.57532	576.32343	0.42375118	0.52232911	0.0476192615702116	75	34
24.9919999001369	660	577	0.0581835916576925	636.90981	573.91821	-0.64956902	0.37612935	0.0476212729991488	66	37
25.007999900073	634	566	0.0508636569005665	634.25603	571.52345	-0.30210673	-0.40172237	0.0476233681598636	67	41
25.023999900009	609	556	0.0430776181870066	631.61393	569.13909	-1.6658958	-1.8356078	0.0476255571233289	60	39
25.0399998999451	623	559	0.049101870295616	628.98346	566.7651	0.61389719	0.4260843	0.0476278317164295	67	40
25.0559998998812	598	594	0.0142110271608901	626.36457	564.40143	0.71826895	0.067192878	0.0476301959403345	60	41
25.0719998998172	668	524	0.096670080746969	623.7572	562.04803	0.55223816	-0.25649354	0.0476326482802521	55	48
25.0879998997533	613	564	0.0403991725045841	621.16129	559.70485	1.0020826	-0.029812063	0.0476351871870198	68	41
25.1039998996894	593	519	0.0577956567816539	618.57681	557.37186	0.094762781	1.502871	0.0476378154632343	69	45
25.1199998996254	631	526	0.074967500516347	616.0037	555.04899	-0.80977081	-1.3563816	0.0476405440732575	63	30
25.1359998995615	578	542	0.0338472716525252	613.4419	552.73622	-0.13479857	0.47429056	0.0476433527034871	42	43
25.1519998994976	631	551	0.0585949257272357	610.89137	550.4335	-1.05329	-1.3797774	0.047646251024274	55	49
25.1679998994336	627	553	0.0550997763074798	608.35206	548.14077	1.812244	-0.96538358	0.0476492494875628	66	39
25.1839998993697	609	524	0.0637775254270762	605.82392	545.858	-0.2252453	-0.1657155	0.0476523396017234	66	35
25.1999998993058	586	564	0.0249265461147075	603.30689	543.58515	-0.94464867	0.31588325	0.0476555133561561	67	51
25.2159998992418	608	555	0.0431319417562458	600.80092	541.32216	0.69897682	0.49659215	0.0476587812312413	54	37
25.2319998991779	623	532	0.0664460285132383	598.30598	539.069	-1.3681008	-0.65829237	0.0476621461471672	75	48
25.247999899114	577	539	0.0351611048247973	595.822	536.82562	0.90160018	1.1442478	0.0476656006743955	62	44
25.26399989905	588	488	0.0765308790461748	593.34894	534.59198	0.84569133	0.86627223	0.0476691483261482	71	35
25.2799998989861	645	543	0.0714741374727553	590.88675	532.36803	0.2306966	-0.015956243	0.0476727933122748	72	50
25.2959998989222	581	520	0.0499810677773571	588.43538	530.15374	-0.61142052	0.38103546	0.0476765267866144	64	41
25.3119998988582	603	485	0.0877002046717131	585.99479	527.94905	0.39314452	-1.8084087	0.0476803654375708	57	52
25.3279998987943	605	501	0.0773157837817206	583.56492	525.75394	1.0888636	0.74009942	0.0476842878525158	65	43
25.3439998987304	605	562	0.0370903021909734	581.14572	523.56834	-0.68061528	-0.15648224	0.0476883114403722	60	37
25.3599998986664	574	508	0.0538972234373794	578.73716	521.39223	-0.11904758	-1.6524862	0.0476924325645607	63	51
25.3759998986025	574	503	0.0573573107024256	576.33917	519.22557	2.2272297	-0.81425822	0.0476966367783585	67	51
25.3919998985386	509	496	0.0207054587118422	573.95172	517.0683	-0.20721865	1.8953295	0.0477009470677645	56	48
25.4079998984746	552	504	0.0430505273099323	571.57476	514.92038	0.79145784	-0.3070424	0.047705361121625	62	39
25.4239998984107	574	512	0.0511599324012905	569.20824	512.78179	0.96981436	-0.43614841	0.0477098630179777	71	42
25.4399998983468	530	525	0.0151466061882391	566.85211	510.65247	1.0677365	-0.65791526	0.0477144637965563	79	47
25.4559998982829	562	515	0.0417911886628748	564.50633	508.53238	-0.097635142	-0.20188838	0.0477191671575362	63	36
25.4719998982189	569	476	0.0737120886212089	562.17085	506.42149	0.0020150797	0.24653762	0.0477239638016381	63	35
25.487999898155	589	505	0.0650241422313177	559.84562	504.31975	-2.7735775	0.90256005	0.0477288580546649	55	42
25.5039998980911	548	505	0.0398482908087873	557.53061	502.22712	-0.73243123	0.56284014	0.0477338598561587	56	35
25.5199998980271	597	489	0.081202905040986	555.22575	500.14357	0.2983472	-1.1066187	0.0477389472980044	54	45
25.5359998979632	538	489	0.0446189354623188	552.93102	498.06905	-1.4988591	0.30842328	0.047744143504642	72	54
25.5519998978993	578	433	0.113288627634064	550.64636	496.00352	-0.0072067744	0.40033813	0.0477494397069937	45	48
25.5679998978353	576	474	0.0795468265786614	548.37173	493.94694	0.38377146	-0.22370851	0.0477548396624608	61	41
25.5839998977714	561	456	0.083937047214589	546.10708	491.89928	1.2966738	-0.13111	0.0477603337449752	72	35
25.5999998977075	612	499	0.0828312392465097	543.85237	489.86049	-0.30866895	-2.7325409	0.0477659327498411	65	41
25.6159998976435	537	466	0.0607847505534747	541.60756	487.83054	1.8036232	-0.63525769	0.0477716333871067	60	53
25.6319998975796	563	467	0.0767221421693494	539.37259	485.80938	-0.54522333	-1.3959522	0.0477774337238098	67	44
25.6479998975157	513	475	0.0382059800664452	537.14743	483.79698	1.2323736	0.68058056	0.0477833368322266	59	34
25.6639998974517	505	488	0.0235547814547566	534.93204	481.7933	1.2455383	-0.73161054	0.047789346543137	66	37
25.6799998973878	575	472	0.0804328514899459	532.72636	479.7983	0.72397348	-0.59223472	0.0477954536864145	61	37
25.6959998973239	534	482	0.0470339966945761	530.53037	477.81194	2.8454459	-0.12902077	0.047801675148909	72	48
25.7119998972599	523	488	0.0355533710166298	528.344	475.83419	-0.10238489	0.55072041	0.0478079878716353	72	44
25.727999897196	538	483	0.04890864446092	526.16722	473.865	1.0895557	-0.085843621	0.0478144095159979	62	45
25.7439998971321	502	488	0.0215259308510638	524	471.90434	-0.96832322	0.45984463	0.0478209432905934	67	30
25.7599998970681	569	413	0.124775820041139	521.84227	469.95217	-1.233807	0.8169867	0.0478275731910105	59	36
25.7759998970042	534	463	0.0610854657149462	519.69401	468.00846	1.8545119	0.6821387	0.0478343089648762	60	33
25.7919998969403	467	453	0.0222584228615736	517.55517	466.07316	0.24475905	0.99258131	0.0478411552776153	59	54
25.8079998968763	545	464	0.0675034015494405	515.42571	464.14624	-0.13849306	-2.5167421	0.0478481086254606	77	45
25.8239998968124	500	433	0.0615075354311255	513.30558	462.22767	0.60358302	0.035893278	0.0478551586615617	68	36
25.8399998967485	485	488	0.00986795996748058	511.19475	460.3174	-0.88560398	-0.34380141	0.0478623235734807	75	42
25.8559998966845	513	415	0.0856387229346626	509.09318	458.4154	2.0670145	0.25925857	0.0478695998387332	49	43
25.8719998966206	505	478	0.0306331171105538	507.00081	456.52163	0.71163732	-1.1303775	0.0478769777652179	55	45
25.8879998965567	465	475	0.00479464447258915	504.91762	454.63606	-2.2408746	1.5103145	0.0478844673921374	66	53
25.9039998964927	523	503	0.025174221276083	502.84356	452.75865	1.3576396	-1.8534994	0.047892065848485	90	54
25.9199998964288	508	444	0.0582744776250622	500.77859	450.88937	-0.50064463	1.2400114	0.0478997694379827	71	39
25.9359998963649	508	423	0.0753592219814405	498.72267	449.02818	-1.0940149	1.191669	0.0479075821385368	53	47
25.9519998963009	524	451	0.0636711774703643	496.67576	447.17503	0.26487053	2.4891122	0.0479155157622388	64	43
25.967999896237	531	446	0.0722887237925534	494.63781	445.32991	0.0036657722	-0.063114852	0.0479235440392485	69	38
25.9839998961731	497	456	0.0413628837830772	492.6088	443.49277	-1.7549531	-0.99639274	0.0479316928009251	66	51
25.9999998961091	472	444	0.0327634470096018	490.58868	441.66358	0.97167444	0.43963473	0.047939951282304	51	48
26.0159998960452	453	466	0.00244753693488517	488.57741	439.8423	0.41161504	0.29157532	0.0479483235553407	72	39
26.0319998959813	492	382	0.100361192912809	486.57494	438.02891	0.50243207	0.8415736	0.0479567907230756	61	51
26.0479998959173	517	440	0.0676328502415459	484.58125	436.22335	1.2826931	0.36906345	0.0479653869883274	70	45
26.0639998958534	475	385	0.0849513566766553	482.5963	434.4256	1.6660361	1.4626556	0.0479741006757091	61	45
26.0799998957895	487	414	0.0680316013747843	480.62003	432.63563	0.28758711	-2.5907444	0.0479829134713579	78	49
26.0959998957255	518	408	0.0952016178453242	478.65243	430.85341	-0.76303692	0.4360468	0.0479918430801509	64	39
26.1119998956616	478	433	0.0457908639024428	476.69343	429.07888	-1.5774884	-2.2464679	0.0480008880310285	58	41
26.1279998955977	448	404	0.0473560746750074	474.74302	427.31203	0.33446293	-0.65425078	0.0480100500813103	66	46
26.1439998955337	457	431	0.0318777495868346	472.80115	425.55282	1.5130732	-0.86899432	0.0480193260996374	65	39
26.1599998954698	462	433	0.0340258459262228	470.86778	423.80122	-0.2578648	0.44206507	0.0480287120736244	68	50
26.1759998954059	498	404	0.0846351313276775	468.94288	422.05719	0.37826471	-0.89837886	0.0480382195728356	60	38
26.1919998953419	488	410	0.0721879152661613	467.0264	420.3207	1.8149063	0.51440373	0.0480478371792646	68	42
26.207999895278	452	406	0.048730151022192	465.11832	418.59172	0.14897067	0.6924179	0.048057575710642	69	50
26.2239998952141	448	427	0.0282562042590657	463.21858	416.87021	-1.1717443	-0.64031671	0.0480674244622077	71	31
26.2399998951501	455	411	0.0467742323129551	461.32716	415.15614	-0.6487075	-0.25464345	0.048077394324084	71	49
26.2559998950862	473	419	0.0535746330958827	459.44402	413.44948	-0.32301194	-0.36971127	0.0480874812153201	53	34
26.2719998950223	482	419	0.0601741731038917	457.56912	411.75019	1.3879601	0.73799002	0.0480976894252486	64	38
26.2879998949583	466	423	0.045075990923198	455.70243	410.05825	1.0358052	0.046453192	0.0481080139729953	69	31
26.3039998948944	465	401	0.0629858022648576	453.84391	408.37362	-0.52767766	0.51913276	0.0481184591556417	61	31
26.3199998948305	475	435	0.042010573960671	451.99352	406.69627	-0.62964923	0.60107674	0.0481290207797059	60	57
26.3359998947665	501	403	0.0876649019776508	450.15122	405.02616	-0.20833898	0.87391791	0.0481397031609979	77	58
26.3519998947026	467	450	0.0245226506926245	448.31699	403.36327	0.70951242	-0.11801625	0.0481505089484121	66	58
26.3679998946387	457	375	0.0805632013550709	446.49078	401.70757	1.1978214	1.5962499	0.0481614261108145	50	43
26.3839998945747	462	429	0.0372217958557176	444.67256	400.05902	0.56312009	0.14650079	0.0481724667496027	79	35
26.3999998945108	461	362	0.0962954659124227	442.86229	398.41759	0.60316121	2.4316183	0.048183626571675	72	38
26.4159998944469	463	394	0.0676709551911854	441.05995	396.78325	1.1401401	-1.124882	0.0481949169770454	68	51
26.4319998943829	422	379	0.0487789019220266	439.26548	395.15596	2.3537034	1.6340054	0.0482063266700713	56	39
26.447999894319	461	379	0.0798888022340185	437.47887	393.53571	0.94905352	-1.6574802	0.0482178573999269	60	32
26.4639998942551	422	386	0.0424257485132564	435.70007	391.92246	0.5766533	0.10466519	0.0482295056242399	73	37
26.4799998941911	478	415	0.0606161304194847	433.92905	390.31617	0.89036662	-0.58127241	0.0482412837675688	79	51
26.4959998941272	442	429	0.0220595762104617	432.16577	388.71681	0.9287008	-0.49911916	0.048253187451503	63	48
26.5119998940633	445	386	0.0609337972066757	430.4102	387.12437	1.1030365	-0.057228727	0.0482652023260948	68	45
26.5279998939994	420	369	0.0564535361297332	428.66231	385.53879	-0.75349961	1.4461937	0.048277358909595	69	39
26.5439998939354	431	388	0.0479556550040683	426.92207	383.96007	1.1783352	2.1745484	0.0482896338535169	53	48
26.5599998938715	443	358	0.0860098417905709	425.18943	382.38816	-0.58069696	0.18383787	0.0483020325368369	74	50
26.5759998938076	407	392	0.0246828698133315	423.46436	380.82303	2.0964088	-0.61548261	0.0483145585804748	51	45
26.5919998937436	428	376	0.0564801331391721	421.74684	379.26467	0.55127037	0.44346935	0.0483272055585958	69	44
26.6079998936797	418	378	0.046386182616728	420.03682	377.71303	0.7744806	-1.0418658	0.0483399789227137	49	35
26.6239998936158	437	340	0.0996158068057081	418.33428	376.16808	-0.33776223	0.79963264	0.048352890658888	56	39
26.6399998935518	444	355	0.0898242040472923	416.63918	374.62981	0.2798855	0.070662395	0.0483659176664476	61	48
26.6559998934879	436	385	0.0546838556464951	414.95149	373.09817	0.92816622	0.25212303	0.0483790821370373	73	37
26.671999893424	434	371	0.0660721894211456	413.27117	371.57314	-0.73097358	-1.712294	0.0483923701116848	71	47
26.68799989336	435	368	0.0697495721420837	411.5982	370.05469	0.38491479	-0.79902019	0.0484057936986887	60	54
26.7039998932961	400	344	0.0639521768554027	409.93253	368.5428	-0.016350131	0.83873661	0.0484193302936175	64	49
26.7199998932322	395	374	0.0305241668308233	408.27415	367.03743	0.97399016	0.20572647	0.0484330099564857	53	44
26.7359998931682	437	353	0.0861628021354032	406.62301	365.53855	1.3785814	0.12831183	0.0484468194877259	70	38
26.7519998931043	395	386	0.0197459604554465	404.97909	364.04614	1.0885135	-1.0808156	0.0484607616783508	72	42
26.7679998930404	403	330	0.0813058947975767	403.34234	362.56017	1.0753209	0.59153942	0.0484748230721853	67	50
26.7839998929764	370	384	-5.03995968032258E-4	401.71275	361.08061	1.201893	-0.43008755	0.0484890246291567	61	55
26.7999998929125	410	386	0.032476752844205	400.09028	359.60743	-0.41370749	1.3433463	0.0485033615530542	72	33
26.8159998928486	415	362	0.0589677280318949	398.47489	358.14061	-0.58481716	-1.5490895	0.0485178192444309	65	36
26.8319998927846	393	365	0.0371543122693517	396.86656	356.68011	1.531768	1.3941622	0.0485324198996406	66	46
26.8479998927207	381	324	0.0679108037204866	395.26525	355.22591	-0.41974884	1.5663598	0.0485471488737724	67	44
26.8639998926568	402	361	0.048815450565653	393.67094	353.77799	0.06412247	0.43213946	0.0485620089492081	51	49
26.8799998925928	373	351	0.0326390144988243	392.08359	352.3363	-1.564319	0.66284819	0.0485770148210391	59	51
26.8959998925289	419	372	0.0527898958626514	390.50317	350.90084	0.56918467	-1.494491	0.0485921407475205	60	35
26.911999892465	384	361	0.0329730830087071	388.92965	349.47156	0.89013569	0.60675995	0.0486074103373981	73	49
26.927999892401	404	335	0.0768407024891724	387.363	348.04845	-0.11426676	0.15754222	0.0486228075880773	72	42
26.9439998923371	402	374	0.0365627947536082	385.80319	346.63147	-0.64915175	1.315297	0.048638346339631	61	36
26.9599998922732	403	295	0.121689720779555	384.2502	345.2206	0.4945858	0.83049468	0.0486540295465979	59	38
26.9759998922092	394	329	0.0743607685355258	382.70398	343.81581	-0.9062796	-0.48165942	0.0486698430432418	60	34
26.9919998921453	386	356	0.0395683453237411	381.16451	342.41708	1.4690328	1.6331137	0.048685789650251	59	39
27.0079998920814	359	352	0.0186062637235641	379.63176	341.02438	-0.17161739	-2.6796432	0.0487018732616209	70	39
27.0239998920174	372	311	0.073938265636732	378.1057	339.63769	0.905325	-0.58647459	0.048718087580007	75	46
27.0399998919535	376	361	0.0257613751829444	376.58631	338.25696	0.8852798	0.94037899	0.0487344662997989	64	37
27.0559998918896	388	354	0.0433057635219656	375.07354	336.88219	1.0110169	0.80578173	0.0487509641720841	67	31
27.0719998918256	356	355	0.0128943956202276	373.56738	335.51335	0.64664266	-1.3900245	0.0487676035779894	61	54
27.0879998917617	399	303	0.108361540572683	372.06779	334.1504	0.32413478	1.4131367	0.0487843896085932	60	47
27.1039998916978	377	315	0.0741408193309305	370.57474	332.79333	-1.0083605	1.1271217	0.0488013054495401	68	42
27.1199998916338	365	334	0.0422832352766387	369.08821	331.44211	-0.237789	1.2503232	0.0488183644304831	67	49
27.1359998915699	366	304	0.0762448568309682	367.60817	330.0967	0.047778365	-1.5566649	0.0488355811647123	76	40
27.151999891506	390	315	0.0862017135127011	366.13458	328.7571	0.73270526	-0.77512465	0.0488529186448253	70	44
27.167999891442	369	327	0.0534391216966134	364.66742	327.42326	-0.85159118	0.359863	0.0488704114837193	55	34
27.1839998913781	392	356	0.0449086258664789	363.20667	326.09518	1.4230427	-1.2672453	0.0488880414867804	56	33
27.1999998913142	360	333	0.0385512970110403	361.75228	324.77281	0.40747776	-0.55063545	0.0489058148686113	66	39
27.2159998912502	353	297	0.0716846071625225	360.30424	323.45614	-0.13651777	0.1959759	0.0489237335387817	70	45
27.2319998911863	354	343	0.0226429393990098	358.86252	322.14514	-0.0070346696	1.7943039	0.0489418016355858	65	38
27.2479998911224	366	341	0.0360647574038452	357.42708	320.83979	1.2827649	0.66637536	0.0489600027693584	59	41
27.2639998910584	390	301	0.102515114374878	355.99791	319.54006	0.30158893	-1.3079071	0.0489783604986956	63	41
27.2799998909945	328	313	0.0278460234526709	354.57496	318.24593	1.5277405	1.3365941	0.0489968485519616	52	42
27.2959998909306	328	294	0.0494628219159724	353.15823	316.95737	-0.016034879	1.3019812	0.0490155004837997	66	36
27.3119998908666	371	327	0.0553282573769347	351.74767	315.67437	-0.31203026	-0.84581637	0.0490342788515949	59	45
27.3279998908027	355	317	0.0507804015266702	350.34326	314.39688	-0.18214728	-0.078956458	0.0490532196869099	64	38
27.3439998907388	350	301	0.0639521768554027	348.94498	313.1249	0.52281785	-1.1153868	0.0490723040172257	62	38
27.3599998906748	343	303	0.0545435928388968	347.55279	311.85839	1.7938164	0.83733267	0.0490915371640675	64	46
27.3759998906109	336	289	0.0639034650972845	346.16668	310.59734	-1.3891307	0.35960905	0.0491109210745713	53	37
27.391999890547	334	350	-0.0037147102526003	344.7866	309.34172	-1.3112457	-0.48080877	0.0491304398353812	64	38
27.407999890483	312	329	-0.00579215814650941	343.41255	308.0915	1.0724444	-0.29249923	0.0491501279525809	62	27
27.4239998904191	317	320	0.00877380697624651	342.04448	306.84667	0.32136714	-1.0498041	0.0491699469034274	75	40
27.4399998903552	361	294	0.0832489605997286	340.68238	305.60719	0.13080874	2.3728953	0.0491899325773391	66	45
27.4559998902912	344	315	0.042045275487158	339.32621	304.37305	-0.17098444	1.3577275	0.0492100563467196	54	42
27.4719998902273	366	313	0.0659268727643827	337.97595	303.14423	-0.47934848	0.94226646	0.0492303211944416	56	41
27.4879998901634	297	280	0.0320038213518032	336.63159	301.92069	-0.5150316	-0.46194382	0.0492507635449385	68	39
27.5039998900994	340	288	0.0692980889444543	335.29307	300.70241	-1.7009337	0.80557771	0.0492713453320256	65	36
27.5199998900355	328	275	0.0729257641921397	333.9604	299.48938	-1.3301347	0.76366513	0.0492920892147436	90	54
27.5359998899716	333	291	0.0583313772173971	332.63353	298.28158	1.1407258	-1.0925331	0.0493129670763039	53	43
27.5519998899076	330	304	0.0399685836460424	331.31244	297.07896	0.32479474	-0.53498312	0.0493340170211929	67	35
27.5679998898437	329	277	0.0714384965435787	329.99711	295.88153	1.5351116	-1.2592036	0.0493552071626313	64	39
27.5839998897798	334	286	0.0654755186347321	328.68751	294.68925	-2.2219895	-0.21626738	0.0493765535635125	65	41
27.5999998897158	322	295	0.0418746844673809	327.38361	293.50209	0.32754346	0.60209632	0.0493980606779144	64	33
27.6159998896519	348	267	0.10464954651284	326.0854	292.32005	-0.25584374	-0.92049239	0.0494197186460598	57	37
27.631999889588	355	281	0.0934271672628799	324.79284	291.14309	0.092477751	-0.3041171	0.0494415331099576	64	30
27.6479998895241	333	309	0.0374608605829756	323.50592	289.97119	1.5919254E-4	0.29278859	0.0494635180715664	68	42
27.6639998894601	308	278	0.0470433608828475	322.2246	288.80434	0.017228241	-1.3344037	0.0494856432717403	67	48
27.6799998893962	320	292	0.0432568246638599	320.94886	287.6425	0.36203254	-0.39625841	0.0495079359677532	61	32
27.6959998893323	320	323	0.00880335810216348	319.67867	286.48566	-0.22767046	1.2807958	0.0495303764939197	60	44
27.7119998892683	336	263	0.0974466269159189	318.41402	285.3338	1.2440342	-0.43985228	0.0495529789318973	61	41
27.7279998892044	317	282	0.0520980888465736	317.15488	284.1869	1.6715324	0.4572273	0.0495757356198466	64	42
27.7439998891405	310	298	0.0253406240820661	315.90122	283.04492	0.59048855	2.22316	0.0495986633689646	61	56
27.7599998890765	311	296	0.0287437094799837	314.65302	281.90786	-0.73782953	-1.1659086	0.0496217409116823	70	45
27.7759998890126	320	277	0.0616597044265805	313.41026	280.77569	0.017962718	0.072906685	0.0496449838318978	55	31
27.7919998889487	341	279	0.0816002819880155	312.17291	279.64839	0.08865882	1.0630805	0.0496683843475597	69	46
27.8079998888847	293	265	0.0463360059668096	310.94094	278.52593	1.0280856	1.0156597	0.0496919470455352	68	51
27.8239998888208	322	268	0.0755207092130976	309.71434	277.4083	0.061713531	-0.024532439	0.0497156739604609	64	41
27.8399998887569	300	303	0.00859525989217783	308.49308	276.29548	-0.26427393	0.16191549	0.049739557172227	68	36
27.8559998886929	346	293	0.0693973603659941	307.27714	275.18744	-0.13667326	-0.62580945	0.0497636126143976	58	46
27.871999888629	340	254	0.11429500614295	306.06649	274.08417	0.43754778	-0.37164957	0.0497878196750922	63	35
27.8879998885651	290	288	0.0142816608342003	304.86111	272.98563	1.6277892	1.7242802	0.0498122070997092	67	49
27.9039998885011	311	265	0.0672077329928871	303.66098	271.89183	-0.97646235	1.2331527	0.049836740039491	68	27
27.9199998884372	296	257	0.0605989823360816	302.46607	270.80272	0.75271102	-1.0542965	0.0498614487244577	80	41
27.9359998883733	313	274	0.0577201777101994	301.27637	269.7183	-0.42014593	1.0772597	0.0498863224215215	66	30
27.9519998883093	314	278	0.0537658428762904	300.09184	268.63853	2.1468387	-0.22351337	0.0499113672516549	60	51
27.9679998882454	300	288	0.0257992148065059	298.91247	267.56341	1.9056737	-0.65892759	0.0499365723167487	76	49
27.9839998881815	318	279	0.0569371956986234	297.73823	266.49291	-0.80220047	0.45351974	0.0499619423420804	74	38
27.9999998881175	267	257	0.0248948244452891	296.5691	265.42701	0.48391454	0.75407762	0.0499874807445581	62	40
28.0159998880536	313	270	0.0628821484234504	295.40505	264.3657	-0.30668264	1.3926648	0.0500131660176455	61	37
28.0319998879897	310	240	0.10139679255044	294.24608	263.30894	0.72961237	0.93939928	0.0500390515046122	64	35
28.0479998879257	286	290	0.00727208229868759	293.09214	262.25672	0.85143877	-0.32790536	0.0500650921183562	66	30
28.0639998878618	311	249	0.0893351188145078	291.94323	261.20903	0.13058356	0.53500146	0.0500913017035214	60	50
28.0799998877979	305	240	0.0955480343660505	290.79932	260.16584	1.2017854	-1.3016992	0.0501176851531639	69	44
28.0959998877339	279	271	0.0218009301397704	289.66038	259.12713	-1.7383611	1.8129175	0.0501442339883347	54	55
28.11199988767	288	267	0.0377749561190574	288.5264	258.09288	1.0600344	-0.57623797	0.0501709637351505	74	46
28.1279998876061	284	262	0.0394726844464707	287.39735	257.06308	0.96030174	-1.101417	0.0501978523594184	58	48
28.1439998875421	279	228	0.0820260347129506	286.27321	256.0377	-0.35143056	0.90889492	0.0502249168486476	80	52
28.1599998874782	303	263	0.0607026980347648	285.15396	255.01673	1.1454757	0.73336431	0.0502521471310226	71	44
28.1759998874143	296	245	0.0774858554984717	284.03958	254.00014	0.87834417	0.4942329	0.0502795603955754	69	33
28.1919998873503	278	247	0.0525301109035258	282.93005	252.98792	-0.57033041	-1.6548656	0.0503071465542651	64	43
28.2079998872864	279	252	0.0468015051740358	281.82534	251.98005	0.035511678	0.67951919	0.0503348968097977	65	33
28.2239998872225	294	254	0.0623421998928872	280.72544	250.97651	-0.13489015	-0.38182512	0.0503628270407616	60	42
28.2399998871585	268	253	0.0315421333086514	279.63032	249.97728	-0.36842803	-0.18943959	0.0503909284465365	55	43
28.2559998870946	292	248	0.0683587667393336	278.53997	248.98234	1.0892475	0.19009489	0.0504192170977701	58	48
28.2719998870307	303	244	0.0872700020673972	277.45435	247.99167	0.75967542	0.37699612	0.0504476716327428	63	51
28.2879998869667	273	263	0.0246031847704941	276.37346	247.00526	-0.22942885	0.37688616	0.0504763066694228	64	46
28.3039998869028	271	238	0.0565900813319824	275.29726	246.02308	-0.10329948	0.12553435	0.0505051147397362	72	42
28.3199998868389	233	233	0.0119453924914676	274.22575	245.04513	0.83805658	-0.066907299	0.0505340964215757	58	37
28.3359998867749	295	255	0.062154608397383	273.15889	244.07137	-0.64383095	1.1671895	0.050563258365633	56	42
28.351999886711	312	222	0.132039542986792	272.09668	243.10179	0.85121963	-0.33069997	0.0505926155532701	69	42
28.3679998866471	268	217	0.0853147158602816	271.03908	242.13638	1.5296548	-0.59854397	0.0506221317557872	60	44
28.3839998865831	305	229	0.112474396562111	269.98608	241.17511	-0.1390368	0.86574826	0.0506518377864927	51	33
28.3999998865192	269	241	0.0496301744922561	268.93765	240.21797	-0.19595039	-1.22271	0.0506817100060392	53	37
28.4159998864553	286	227	0.0924514231263206	267.89379	239.26494	-2.6308967	-1.5114424	0.0507117779855377	59	45
28.4319998863913	259	225	0.0604038946988821	266.85446	238.316	1.333483	-0.61561838	0.0507420195096798	67	45
28.4479998863274	274	252	0.040533431532432	265.81964	237.37113	2.3189556	0.23375603	0.0507724382289561	62	45
28.4639998862635	255	263	0.001580141360364	264.78933	236.43032	-0.12131894	-0.62591236	0.0508030494277974	59	25
28.4799998861995	263	242	0.0403665452154617	263.76349	235.49355	2.064924	-0.69956996	0.0508338305591467	88	36
28.4959998861356	261	262	0.0106566144053427	262.74212	234.5608	0.067447068	1.0985664	0.0508648117794368	54	37
28.5119998860717	248	229	0.0391538762554894	261.72518	233.63205	1.1320997	1.8109052	0.0508959704368956	63	45
28.5279998860077	262	253	0.0237974649802076	260.71266	232.70729	-0.42375211	0.59735785	0.0509273086473977	58	35
28.5439998859438	274	220	0.0883194961351274	259.70454	231.7865	0.55643688	1.8665962	0.0509588301637891	65	42
28.5599998858799	264	233	0.0548627555381188	258.7008	230.86966	-0.54879133	-0.12355079	0.0509905387900344	60	37
28.5759998858159	256	211	0.0789846659529877	257.70142	229.95676	0.015901753	1.4487162	0.0510224232221332	62	39
28.591999885752	272	234	0.0638318454437412	256.70639	229.04777	-0.044887382	-0.61000067	0.0510545159866339	59	40
28.6079998856881	249	214	0.0641823509863751	255.71567	228.14269	-0.80725459	0.31821319	0.0510867633739686	63	40
28.6239998856241	259	236	0.0437520994289554	254.72926	227.24148	0.14181411	-1.1181099	0.0511192269288071	71	53
28.6399998855602	223	249	-0.0245675625737311	253.74714	226.34415	0.92425854	0.50047856	0.0511518646672536	65	63
28.6559998854963	276	205	0.116392466314301	252.76928	225.45067	0.38765075	-0.7827514	0.0511846819885182	65	58
28.6719998854323	264	220	0.0750798722044728	251.79568	224.56102	-0.044149069	0.74461449	0.0512177103898948	66	34
28.6879998853684	259	209	0.0865301870555732	250.8263	223.67518	0.98738238	1.6048951	0.0512509262494992	64	48
28.7039998853045	263	227	0.0626791801571793	249.86113	222.79315	-0.36307737	-1.2427274	0.0512843161323797	56	37
28.7199998852406	249	191	0.104730987808235	248.90015	221.9149	0.32639676	-0.12910253	0.0513178995040796	58	41
28.7359998851766	285	244	0.0655360355593185	247.94335	221.04042	-1.9934988	-0.83285319	0.0513516786463658	67	37
28.7519998851127	257	216	0.0720603074731406	246.9907	220.16969	1.4569291	0.45334364	0.0513856434647021	63	42
28.7679998850488	262	208	0.09236705655372	246.04219	219.30269	0.81078537	-2.0479111	0.0514198120458777	62	37
28.7839998849848	240	203	0.0698095886291332	245.0978	218.43942	0.56786185	1.6363485	0.0514541565948982	57	47
28.7999998849209	249	236	0.0301782875312288	244.15751	217.57985	0.86943388	-0.10749498	0.0514886969477802	69	39
28.815999884857	235	207	0.0555467998928307	243.22131	216.72396	0.066962513	-0.6048979	0.0515234514962042	78	41
28.831999884793	228	195	0.065897244973939	242.28917	215.87175	2.2514765	-0.90341954	0.0515583778115288	63	43
28.8479998847291	269	223	0.0769313258696865	241.36107	215.02319	0.68352924	1.3654742	0.0515934958942294	58	45
28.8639998846652	253	198	0.097506061655698	240.43701	214.17827	1.0442213	-0.49892409	0.0516288224997985	63	37
28.8799998846012	216	198	0.0416792055371652	239.51696	213.33697	-0.26836631	-1.3131378	0.0516643472938598	72	43
28.8959998845373	253	215	0.068156299124186	238.6009	212.49928	0.3662098	0.70318006	0.0517000579788792	69	30
28.9119998844734	271	208	0.104514900957706	237.68882	211.66519	-0.47549276	-0.97114248	0.051735956728262	65	42
28.9279998844094	224	217	0.0227049983665469	236.7807	210.83467	-0.88485865	-0.91212002	0.051772064093715	58	38
28.9439998843455	239	195	0.0825952709839928	235.87652	210.00771	1.7415163	0.34047149	0.0518083677267934	57	43
28.9599998842816	268	220	0.0804215997689864	234.97627	209.1843	0.84767162	-0.082116116	0.051844869919291	73	44
28.9759998842176	230	210	0.0430505273099323	234.07992	208.36441	-1.5377965	0.58622181	0.0518815766638291	59	28
28.9919998841537	249	208	0.0742266773261177	233.18747	207.54805	0.96260561	-0.8985843	0.0519184716946385	67	32
29.0079998840898	216	208	0.0247473438714693	232.29889	206.73518	2.0786744	0.89431397	0.0519555777869657	58	32
29.0239998840258	232	194	0.07385970119719	231.41416	205.9258	-0.7935335	0.28114661	0.0519928653873045	59	38
29.0399998839619	242	209	0.0624680415885461	230.53328	205.11989	0.26027354	0.19969993	0.0520303687486594	47	33
29.055999883898	235	213	0.0455896237366311	229.65622	204.31743	2.0719985	0.2553403	0.0520680770730535	59	43
29.071999883834	267	192	0.128176171654433	228.78296	203.51841	-0.21017546	-0.68338222	0.0521059774963412	71	33
29.0879998837701	197	197	0.0119453924914676	227.9135	202.72282	1.05839	0.43420155	0.0521440875604328	66	31
29.1039998837062	241	198	0.0801264563340501	227.0478	201.93064	-1.048801	0.75846009	0.0521823808743855	56	45
29.1199998836422	199	182	0.0424708319703413	226.18587	201.14185	0.09629497	-0.65975644	0.0522209077677311	71	42
29.1359998835783	237	219	0.038905816544636	225.32767	200.35645	0.79348842	-0.23913703	0.0522596070805993	63	35
29.1519998835144	208	209	0.0103292605132735	224.4732	199.57441	0.40555486	-0.1118884	0.0522985313239895	60	38
29.1679998834504	230	199	0.0618251990815379	223.62243	198.79572	2.3920552	-1.2449818	0.0523376518999474	68	29
29.1839998833865	234	210	0.0490380103237916	222.77536	198.02037	-2.1408173	1.4176719	0.0523769867505186	62	37
29.1999998833226	232	181	0.0986272857069134	221.93196	197.24834	0.9542622	0.81287897	0.0524165245998503	59	33
29.2159998832586	209	188	0.0482302742025742	221.09222	196.47963	-1.8663191	0.17866455	0.052456250039369	65	32
29.2319998831947	204	198	0.0220595762104617	220.25612	195.7142	0.81370322	0.98581373	0.0524962028866947	55	38
29.2479998831308	215	182	0.0695263659802917	219.42365	194.95206	-1.0832208	-1.0370482	0.0525363499774664	71	60
29.2639998830668	225	202	0.0489054418892105	218.59479	194.19318	0.47637873	-0.45168396	0.0525767135332758	61	39
29.2799998830029	180	182	0.00822572751571736	217.76953	193.43755	0.78891247	0.32423911	0.0526172960613936	67	50
29.295999882939	244	180	0.11887047683463	216.94784	192.68516	0.71613086	-0.79203689	0.0526580679170153	74	35
29.311999882875	204	198	0.0220595762104617	216.12972	191.936	-0.77860227	0.70810085	0.0526990474391467	67	46
29.3279998828111	227	190	0.073521980798383	215.31515	191.19004	-1.0798716	-0.68121108	0.0527402573274052	62	48
29.3439998827472	219	187	0.0664672104292046	214.50411	190.44728	-0.24516285	-0.77869425	0.0527816656458581	59	35
29.3599998826832	210	194	0.0389959275863249	213.69659	189.7077	0.48203139	0.589308	0.0528232930860919	69	36
29.3759998826193	238	172	0.126359744543477	212.89257	188.97129	-2.7539298	0.07463035	0.0528651257817848	64	41
29.3919998825554	217	197	0.0450344100065304	212.09204	188.23804	1.7842116	-0.090534188	0.0529071661024307	54	47
29.4079998824914	200	189	0.0311896878375268	211.29498	187.50792	-0.79221913	0.46610402	0.0529494371566414	56	39
29.4239998824275	191	207	-0.0148261672113935	210.50137	186.78094	0.82938113	-1.1270358	0.0529918876441173	63	36
29.4399998823636	199	176	0.0541323234573402	209.71121	186.05706	0.35837114	0.779652	0.0530345925745275	62	39
29.4559998822996	214	192	0.0491309703024497	208.92447	185.33629	-0.1996064	0.26649565	0.0530774837879976	61	35
29.4719998822357	200	185	0.0385512970110403	208.14114	184.61861	1.6793637	1.5556145	0.053120582342597	58	38
29.4879998821718	205	172	0.0726683551847437	207.36121	183.90399	0.38728222	-0.59578598	0.0531639286026201	59	26
29.5039998821078	228	164	0.128076103724381	206.58466	183.19244	-0.74255907	0.63563063	0.0532074704060067	54	49
29.5199998820439	193	190	0.0172413793103449	205.81148	182.48394	-1.3538954	0.18498439	0.0532512291390844	53	37
29.53599988198	182	183	0.010099217100469	205.04165	181.77847	-0.70352691	-0.74560143	0.0532952094809888	53	36
29.551999881916	192	189	0.0172692494207662	204.27515	181.07602	0.40050334	-1.3334134	0.0533393968939106	69	39
29.5679998818521	197	207	-0.00461853112269697	203.51198	180.37658	-0.52051617	0.69815604	0.0533838109279233	69	47
29.5839998817882	217	160	0.119056675542031	202.75212	179.68014	-0.1106775	0.24541124	0.0534284369681386	63	41
29.5999998817242	191	176	0.0398733700158287	201.99555	178.98668	1.4694708	0.72836218	0.0534732796788486	65	37
29.6159998816603	197	171	0.0606891448304651	201.24226	178.29618	-0.86677667	1.9950532	0.0535183611492122	60	39
29.6319998815964	199	177	0.0521540482048057	200.49223	177.60865	-1.6511441	-1.3920856	0.0535636273835519	59	40
29.6479998815324	187	187	0.0119453924914676	199.74546	176.92405	-0.83080567	-0.069653054	0.0536091572215742	68	35
29.6639998814685	209	174	0.0754194045739878	199.00192	176.24239	-0.40982142	-0.40089559	0.0536548789612337	66	35
29.6799998814046	217	181	0.0747532357459432	198.2616	175.56365	1.0185686	0.10796295	0.0537008147101147	58	44
29.6959998813406	228	187	0.0807338982187432	197.5245	174.88781	-0.74110377	0.88573116	0.0537470045958477	56	44
29.7119998812767	174	161	0.0384440822726053	196.79058	174.21486	-0.24881127	-0.016288797	0.0537933982917783	61	35
29.7279998812128	210	196	0.035459305092813	196.05985	173.5448	-0.052844104	0.55414064	0.0538400136614352	61	42
29.7439998811488	182	202	-0.0226104291260099	195.33228	172.8776	-0.87766728	1.0327318	0.0538868579006455	79	49
29.7599998810849	191	179	0.0340466382090331	194.60787	172.21327	0.7427904	-0.88372912	0.0539339110332583	68	38
29.775999881021	187	179	0.026790241703758	193.88659	171.55177	1.3220834	1.7463022	0.0539812005198559	57	35
29.7919998809571	212	174	0.0804826402833047	193.16844	170.89311	2.0668942	2.1886734	0.0540287062932418	60	42
29.8079998808931	220	156	0.13330006908728	192.4534	170.23726	-1.6723529	0.65495789	0.0540764537389071	68	37
29.8239998808292	200	164	0.080810036397429	191.74146	169.58422	1.0121686	0.70376823	0.0541244250451847	57	36
29.8399998807653	181	178	0.017596370152896	191.03261	168.93398	-0.93455741	0.38405399	0.0541726227942949	65	40
29.8559998807013	200	191	0.0275838418655365	190.32682	168.28652	-0.20886657	-0.98370888	0.0542210336407265	75	33
29.8719998806374	197	169	0.0648259647915591	189.62409	167.64183	-0.45108124	-0.28437921	0.0542696784815836	70	37
29.8879998805735	209	164	0.0965519866037449	188.92441	166.9999	1.3424657	0.82449229	0.0543185600192328	52	37
29.9039998805095	193	149	0.102409638554217	188.22776	166.36072	1.9051901	1.7828359	0.0543676624179865	57	35
29.9199998804456	176	161	0.0423951677521418	187.53412	165.72427	0.63409044	0.25197921	0.0544169906831952	78	53
29.9359998803817	187	158	0.0701914867666789	186.84349	165.09055	-0.69325716	-0.085157342	0.0544665449675626	52	48
29.9519998803177	162	147	0.0451975499764421	186.15585	164.45953	0.73368742	-1.2664943	0.05451635161073	72	39
29.9679998802538	200	153	0.10570574814755	185.47119	163.83122	0.57536204	-0.22313149	0.0545663708646039	53	52
29.9839998801899	199	171	0.0642402132204223	184.78949	163.2056	1.4368462	-0.41413508	0.0546166076887464	53	40
29.9999998801259	167	170	0.00595839224399115	184.11075	162.58265	0.39344265	-1.2852353	0.0546671050935453	62	44
30.015999880062	197	164	0.0754400997040038	183.43494	161.96237	-0.81735873	-0.72456453	0.0547178063939443	62	51
30.0319998799981	166	166	0.0119453924914676	182.76206	161.34474	0.061730435	0.73835616	0.0547687547548538	53	48
30.0479998799341	176	164	0.0360188418744417	182.0921	160.72975	-1.8440706	0.71099536	0.0548199530381359	75	45
30.0639998798702	176	176	0.0119453924914676	181.42504	160.1174	1.0755454	0.30318012	0.0548713630311942	63	49
30.0799998798063	181	153	0.0700308635495182	180.76086	159.50767	1.0554712	0.50390291	0.0549229897680471	64	36
30.0959998797423	156	163	-0.00275186468050742	180.09956	158.90054	-1.271774	0.39820103	0.0549748771904362	65	32
30.1119998796784	178	170	0.0275637225844695	179.44113	158.29601	1.0144109	1.3344885	0.0550270062334133	56	43
30.1279998796145	190	143	0.111601107319899	178.78554	157.69407	-1.2489892	-0.37949273	0.0550793405817312	67	45
30.1439998795505	161	166	0.00168266234575596	178.1328	157.0947	-0.40892759	0.46253901	0.0551319441534512	62	39
30.1599998794866	170	159	0.0347369304003187	177.48288	156.49789	-0.35886356	1.0355644	0.0551847806617257	49	36
30.1759998794227	174	151	0.0607717594482521	176.83577	155.90364	0.066928844	-1.0790566	0.055237830391032	58	40
30.1919998793587	187	162	0.0613817395829164	176.19147	155.31193	-1.8767924	0.82955512	0.0552911381959934	58	37
30.2079998792948	177	154	0.0598667285226267	175.54995	154.72275	-0.058879078	0.33920797	0.0553446672289501	74	41
30.2239998792309	159	149	0.0340708063685425	174.91121	154.13609	0.86093725	-0.25521142	0.0553984400750378	66	43
30.2399998791669	171	165	0.0240576156910818	174.27524	153.55194	-1.2990328	0.66374231	0.0554524595752907	62	41
30.255999879103	160	164	0.00365147318055907	173.64202	152.97029	-0.52427984	0.082976629	0.0555067084591815	78	42
30.2719998790391	170	116	0.147405301106936	173.01154	152.39112	-0.16613476	-0.27781154	0.0555612123637244	48	30
30.2879998789751	178	152	0.0664460285132382	172.38379	151.81443	0.83731041	1.0264949	0.0556159512260877	56	37
30.3039998789112	173	173	0.0119453924914676	171.75876	151.24021	0.15700278	0.99637209	0.0556709277937118	69	47
30.3199998788473	156	143	0.0416792055371651	171.13643	150.66844	-1.2114054	-3.2188843	0.0557261476231781	71	45
30.3359998787833	168	160	0.0285234899328859	170.51679	150.09912	-0.20204029	0.15418149	0.0557815902600701	62	54
30.3519998787194	171	143	0.073838340902481	169.89984	149.53224	-1.0286525	1.7842211	0.0558372789158577	84	42
30.3679998786555	153	183	-0.0466129319030404	169.28555	148.96777	-0.18282827	-0.49905016	0.0558932221057586	65	35
30.3839998785915	159	158	0.0140750959175756	168.67393	148.40572	0.46780107	0.91660817	0.0559494171591162	73	40
30.3999998785276	184	127	0.143191722402181	168.06495	147.84607	0.14168486	-0.40524914	0.0560058490480738	44	53
30.4159998784637	172	146	0.0685574507470581	167.45861	147.28882	-1.1622735	2.6398463	0.0560625177040107	63	37
30.4319998783997	174	149	0.0654613601403904	166.85489	146.73395	-0.14657568	0.89627891	0.056119428786107	48	40
30.4479998783358	183	142	0.10057760469085	166.25378	146.18145	0.13110693	-1.7020784	0.0561765851542352	50	33
30.4639998782719	179	145	0.0851585485452763	165.65527	145.63131	-1.2671621	0.03051286	0.0562339897023547	48	41
30.4799998782079	183	181	0.015657580823925	165.05936	145.08353	-0.71889736	0.32085005	0.0562916424394321	78	28
30.495999878144	147	134	0.0436122479167694	164.46602	144.53808	1.2194476	-0.21299111	0.0563495521527711	74	51
30.5119998780801	157	124	0.0942167945094873	163.87525	143.99497	0.39231111	0.083463233	0.056407694628357	67	33
30.5279998780161	171	137	0.0890999288027377	163.28703	143.45418	0.58723936	2.7907589	0.0564660755854588	64	36
30.5439998779522	167	133	0.0912341570487857	162.70136	142.9157	1.282159	-0.77019914	0.0565247193729031	61	41
30.5599998778883	168	167	0.0139605555668863	162.11823	142.37952	1.0419725	-1.6505298	0.0565836290946844	72	42
30.5759998778243	162	142	0.0572627620052286	161.53761	141.84564	1.3700713	-0.41399067	0.056642739868383	71	64
30.5919998777604	164	144	0.0566618392469225	160.95951	141.31403	-1.391847	-0.72091807	0.0567021471651914	54	47
30.6079998776965	169	147	0.0599611230147335	160.38391	140.7847	-0.50175985	2.0286007	0.0567617829144331	59	48
30.6239998776325	154	164	-0.0090538128028564	159.81079	140.25763	0.63461269	0.14621629	0.0568216528996807	63	52
30.6399998775686	164	147	0.0494628219159724	159.24016	139.73282	0.37776307	0.35559874	0.0568817788494418	72	44
30.6559998775047	154	161	-0.00293718933574335	158.672	139.21024	0.49858415	0.64248846	0.0569421920400028	60	48
30.6719998774407	169	176	-0.00165133286152395	158.10629	138.6899	0.081748762	1.9763867	0.0570028232355197	73	40
30.6879998773768	172	132	0.104555253538289	157.54303	138.17178	0.28236949	0.72813898	0.0570637226403918	78	38
30.7039998773129	178	138	0.100891209434217	156.9822	137.65588	0.70686201	1.8397743	0.0571248457030447	72	47
30.7199998772489	141	153	-0.0152306951798116	156.4238	137.14218	-0.42226418	2.9290181	0.0571862430530249	66	37
30.735999877185	149	145	0.0211612451906261	155.86782	136.63068	0.41604725	-0.40304898	0.0572478923293609	61	32
30.7519998771211	153	132	0.0628310771041789	155.31424	136.12136	-0.33089411	0.15992021	0.0573097997320875	64	38
30.7679998770571	160	136	0.0680742283658398	154.76305	135.61422	0.88130561	1.4055569	0.0573719425395492	67	40
30.7839998769932	186	130	0.138590066376745	154.21425	135.10925	1.1450963	0.82138226	0.0574343463171986	55	40
30.7999998769293	169	113	0.154886460513059	153.66782	134.60643	1.6172044	-0.22686073	0.0574970174272493	53	29
30.8159998768653	127	135	-0.00845052251322411	153.12375	134.10576	-1.2520962	0.16242947	0.0575599329696541	68	33
30.8319998768014	133	143	-0.012213012543094	152.58204	133.60723	-0.51728255	-0.31637536	0.0576231188700554	61	43
30.8479998767375	146	140	0.0261893320518981	152.04267	133.11083	-0.14253431	-1.8918682	0.0576865553375238	61	44
30.8639998766735	138	146	-0.00688455857830289	151.50563	132.61656	0.45740375	0.20513415	0.0577502189963815	55	38
30.8799998766096	152	140	0.0400284225485552	150.97091	132.12439	2.3707105	0.90946421	0.0578141656674616	53	36
30.8959998765457	152	137	0.0475372829663073	150.4385	131.63433	1.2212498	0.70702853	0.0578783455343499	48	36
30.9119998764818	187	130	0.140557204841288	149.9084	131.14636	-2.2700389	1.2292964	0.0579428115518547	56	33
30.9279998764178	132	131	0.0145129018007952	149.38059	130.66047	-1.6512086	0.78933444	0.0580075437137098	71	40
30.9439998763539	158	138	0.058514398831126	148.85505	130.17666	-0.45564892	0.58295742	0.0580724947995594	58	35
30.95999987629	159	131	0.079122453439526	148.3318	129.69491	-1.1041571	0.026757769	0.0581377654389142	72	46
30.975999876226	145	125	0.0631067961165049	147.8108	129.21523	0.12665416	0.15593622	0.0582032340818964	68	34
30.9919998761621	149	123	0.0784311188177748	147.29205	128.73759	0.1696513	0.78846859	0.0582689814768248	78	42
31.0079998760982	155	122	0.095451518721508	146.77555	128.26199	2.751004	0.23922067	0.0583350075839584	62	46
31.0239998760342	131	149	-0.0305444728480302	146.26128	127.78843	-1.4670442	-0.24940464	0.0584012644050756	66	35
31.0399998759703	152	129	0.06862109384742	145.74923	127.31689	0.76916104	-0.38924047	0.0584677823491367	48	33
31.0559998759064	135	136	0.00945959545134344	145.2394	126.84736	0.8873614	-0.43885904	0.0585345887783818	53	42
31.0719998758424	172	108	0.178162128062244	144.73177	126.37983	-0.19034469	1.8531163	0.0586016629955947	78	45
31.0879998757785	145	122	0.0716763917363192	144.22633	125.91431	0.18223397	0.27168022	0.0586689526242956	76	44
31.1039998757146	152	115	0.109707180104292	143.72308	125.45077	0.70191082	0.90458928	0.0587365406849798	35	47
31.1199998756506	143	127	0.0526783643812322	143.222	124.98921	-1.2886465	-1.6347873	0.0588043782994257	71	30
31.1359998755867	167	131	0.096670080746969	142.72309	124.52962	0.54835712	-0.22902097	0.0588724931625658	71	47
31.1519998755228	155	111	0.129688811851691	142.22634	124.07199	-0.83757731	-0.84596777	0.0589408887048025	73	40
31.1679998754588	157	157	0.0119453924914676	141.73173	123.61632	2.1177223	0.30025285	0.0590095152899451	64	47
31.1839998753949	146	123	0.0712199066224993	141.23925	123.1626	0.10604242	0.68475712	0.0590783758577688	80	36
31.199999875331	122	118	0.0232458397666838	140.74891	122.71081	0.71198957	-1.1115407	0.0591475518067646	61	37
31.215999875267	147	117	0.0914540918966766	140.26069	122.26095	0.02315627	2.7724781	0.0592169933159571	71	35
31.2319998752031	148	109	0.11947149593995	139.77457	121.81301	1.9170437	0.10702721	0.0592866786259859	61	32
31.2479998751392	150	124	0.0779307510531183	139.29056	121.36699	1.0657334	-0.30995611	0.0593566323148811	64	56
31.2639998750752	164	122	0.115831372352676	138.80863	120.92286	1.2578444	-0.36266889	0.0594268652263674	70	31
31.2799998750113	148	115	0.100081092039465	138.32879	120.48064	0.43458319	-1.0996458	0.0594973442568792	47	38
31.2959998749474	124	120	0.0230596175478065	137.85102	120.0403	-1.6532449	0.35559141	0.0595681055429728	59	42
31.3119998748834	153	118	0.102773546252036	137.37532	119.60184	0.59594332	0.2171188	0.0596391488524725	60	48
31.3279998748195	128	125	0.0199729180771835	136.90167	119.16526	0.71591186	-0.38841243	0.0597104226663555	54	38
31.3439998747556	124	138	-0.0234923400112722	136.43007	118.73054	0.91377131	0.1158855	0.0597819852581098	72	37
31.3599998746916	122	125	0.00378527185134205	135.9605	118.29767	2.0045846	-0.027402963	0.059853814465591	72	49
31.3759998746277	147	123	0.0736361507843597	135.49296	117.86665	0.83424076	0.6380258	0.0599259098396489	59	50
31.3919998745638	123	137	-0.0237603572442631	135.02745	117.43748	-1.2011391	1.7503982	0.0599982708999361	71	46
31.4079998744998	139	126	0.0455544507823539	134.56394	117.01013	1.3014728	0.71463557	0.0600709088722335	68	44
31.4239998744359	138	112	0.0844815902416986	134.10244	116.58461	-0.74511971	0.57845624	0.0601438194591126	66	47
31.439999874372	122	122	0.0119453924914676	133.64293	116.1609	-1.0740848	1.7804041	0.0602170101099013	59	55
31.455999874308	135	125	0.0382059800664452	133.1854	115.73901	-1.2215956	0.91412179	0.0602904237754855	68	35
31.4719998742441	154	139	0.0470433608828475	132.72985	115.31891	0.9874795	-0.31360776	0.0603641507645607	69	42
31.4879998741802	139	141	0.00713886118745896	132.27627	114.90061	-1.0426854	0.64274857	0.0604381339533001	58	38
31.5039998741162	126	116	0.0401852063564651	131.82464	114.48409	0.41540591	0.94057134	0.0605123807311968	55	43
31.5199998740523	142	119	0.0730890305916539	131.37497	114.06935	0.3708988	2.1145899	0.0605869172338164	78	43
31.5359998739884	122	107	0.057060667863992	130.92724	113.65638	-1.0126785	2.3027479	0.0606617203773628	58	45
31.5519998739244	126	104	0.0784769833496572	130.48144	113.24518	0.19538345	0.2557789	0.0607367626614051	70	39
31.5679998738605	134	95	0.133370096108398	130.03757	112.83572	1.7505483	0.56507817	0.0608121365404538	63	27
31.5839998737966	139	103	0.117247402232156	129.59562	112.42802	0.60860578	-0.52474654	0.0608877525421649	71	41
31.5999998737326	120	122	0.0063860912620267	129.15557	112.02206	-0.47884045	-0.78662729	0.0609636180760385	78	42
31.6159998736687	132	108	0.0816002819880155	128.71742	111.61782	0.92920539	-1.7049527	0.0610397952544245	76	42
31.6319998736048	129	121	0.0337489311229415	128.28117	111.21532	-0.76787372	-0.80947918	0.0611162207609675	61	46
31.6479998735408	125	109	0.0590839967796761	127.8468	110.81453	-0.35969536	1.0126852	0.0611929338532827	60	47
31.6639998734769	136	113	0.0761247140557486	127.4143	110.41545	0.38048091	-0.23242656	0.0612699065227951	62	48
31.679999873413	145	101	0.139837613626335	126.98367	110.01807	0.8349938	0.99835716	0.0613471699398725	57	41
31.695999873349	136	109	0.088965557063256	126.5549	109.62239	-0.79578808	-0.0596142	0.0614246959045941	55	42
31.7119998732851	120	92	0.1049200161312	126.12799	109.2284	0.32368286	0.35480246	0.0615025158188815	54	43
31.7279998732212	101	108	-0.0104058945191313	125.70291	108.83609	0.10153394	-0.77971978	0.0615805776725609	62	44
31.7439998731572	124	112	0.0468015051740357	125.27967	108.44545	-0.21594163	0.053116308	0.0616589409242703	56	30
31.7599998730933	134	113	0.0708767644636315	124.85826	108.05648	0.77314367	-1.6740036	0.0617375770547993	65	37
31.7759998730294	122	112	0.0411639460610362	124.43867	107.66917	1.5317818	0.031834354	0.0618164897623648	53	34
31.7919998729654	143	91	0.173194614443085	124.02089	107.28351	0.84651814	0.44566651	0.0618956828001486	53	40
31.8079998729015	135	95	0.136092351185802	123.60491	106.8995	-0.52060232	0.57388716	0.0619751271020396	64	54
31.8239998728376	116	130	-0.0257563368765332	123.19073	106.51712	-2.4159178	0.51808339	0.0620548876972475	67	46
31.8399998727736	124	115	0.0376499494146554	122.77833	106.13638	-0.077074187	-1.5867235	0.0621348739424808	64	45
31.8559998727097	123	124	0.00921837050121441	122.36772	105.75726	0.82597317	-1.1036714	0.0622151797773252	61	53
31.8719998726458	123	108	0.0566618392469225	121.95888	105.37976	-0.18296262	2.1593383	0.0622957472831079	49	47
31.8879998725818	105	102	0.0217650566487776	121.5518	105.00386	1.6218989	0.93214448	0.0623766135990115	55	37
31.9039998725179	128	117	0.042664141771007	121.14648	104.62958	1.0163803	1.7395154	0.0624577110278207	64	38
31.919999872454	117	93	0.0919255286856218	120.74291	104.25688	-0.62935256	0.36018147	0.0625391440748583	63	37
31.93599987239	119	104	0.0583010133867134	120.34108	103.88578	0.14658301	-0.1867203	0.0626208157048177	62	33
31.9519998723261	92	113	-0.0549679125415202	119.94099	103.51626	0.093874706	1.2465718	0.0627027926546763	49	41
31.9679998722622	113	103	0.0436351390358895	119.54262	103.14832	0.13057958	-1.0523319	0.0627850155982095	59	38
[truncated: 1,126 more rows]
