# Supplementary material for: Unraveling the hidden temporal range of fast β2-adrenergic receptor mobility by time-resolved fluorescence
Source: Commun Biol. 2022 Feb 28;5:176. doi: 10.1038/s42003-022-03106-4 (PMC8885909; doi:10.1038/s42003-022-03106-4)
Supplement: Supplementary file 4 — Supplementary Data 1 [file 42003_2022_3106_MOESM4_ESM.zip › SupplementaryData/Figure 3/3b_t_rot_b2ar.txt]

NT_t_rot	IL3_t_rot	S_t_rot	TAG_t_rot
ns	ns	ns	ns
183.088	150.6511	88.5878	149.3155
88.4845	145.8493	35.7095	105.9485
301.1531	180.6476	40.0974	148.6571
49.3175	168.5719	91.1819	18.1548
21.1699	180.9961	38.9647	149.2933
117.8296	186.5932	19.666	138.8762
119.9406	180.4456	18.7715
96.9879	152.9853	22.6023
98.6007	156.3685	23.2631
94.1289	152.1132	20.6651
98.4901	172.6417
95.5042	153.6551
