# Supplementary material for: Unraveling the hidden temporal range of fast β2-adrenergic receptor mobility by time-resolved fluorescence
Source: Commun Biol. 2022 Feb 28;5:176. doi: 10.1038/s42003-022-03106-4 (PMC8885909; doi:10.1038/s42003-022-03106-4)
Supplement: Supplementary file 4 — Supplementary Data 1 [file 42003_2022_3106_MOESM4_ESM.zip › SupplementaryData/Figure 3/3c_r_ss_conc_b2ar.txt]

NT_conc.	NT_r_ss	IL3_conc.	IL3_r_ss	S_conc.	S_r_ss	TAG_conc.	TAG_r_ss
M		M		M		M
2.51147352631632E-7	0.129192794649938	3.37677983946458E-7	0.14728984657948	1.42217413388625E-7	0.0614228819373523	1.87252388061297E-7	0.0997708789760802
1.22178754279803E-7	0.118898037577877	2.21667022292473E-7	0.187607724075577	3.17975572648404E-7	0.0730491924138579	4.15914162988504E-7	0.12171966969423
5.18171247386841E-7	0.102753428009191	1.64609026076065E-7	0.126283449662439	1.16349816153827E-7	0.0767928680439623	8.33566074243798E-8	0.101020677353557
1.19707107722248E-7	0.108229990925656	1.07551621379946E-7	0.1319244356057	5.98314086404028E-8	0.0816858950882533	1.61021869100945E-7	0.117651729373608
1.3896461133838E-7	0.147211290642867	7.09806086607797E-8	0.138770946562035	2.4115988431947E-7	0.0729682032996073	5.65561468965554E-7	0.0753610291684829
4.60518994534282E-8	0.0910268930994246	4.60614532081624E-7	0.130958382222405	3.84669257417398E-7	0.077580048315556	1.78679070889469E-7	0.0964853315479492
9.93841238706373E-8	0.114246461750768	7.99855527910727E-7	0.127400824823251	6.3540479329492E-7	0.0812100232828053
2.59890802263052E-7	0.131581263983896	3.41986248717769E-8	0.128610457719126	5.97584335679792E-7	0.0916803431692521
2.71712819572031E-7	0.133052678835283	3.92454618848487E-8	0.131617040886313	1.32208420442725E-6	0.100135585852618
2.67677245426912E-7	0.134061206209009	3.25834266436681E-8	0.142118436684815	2.37792971693768E-7	0.0783856718674984
4.82638073700255E-7	0.0869677324431385	1.61335775210411E-6	0.112278901435434
2.67766748113704E-7	0.111043368971539
