# Supplementary material for: Unraveling the hidden temporal range of fast β2-adrenergic receptor mobility by time-resolved fluorescence
Source: Commun Biol. 2022 Feb 28;5:176. doi: 10.1038/s42003-022-03106-4 (PMC8885909; doi:10.1038/s42003-022-03106-4)
Supplement: Supplementary file 4 — Supplementary Data 1 [file 42003_2022_3106_MOESM4_ESM.zip › SupplementaryData/Figure 4/4a_fullfcs_fit.txt]

Time	CCF	Time	ACF_perpendicular	Time	ACF_parallel	CCF_fit	Time	ACF_perpendicular_fit	Time	ACF_parallel_fit	Time	wres_CCF	Time	wres_ACF_perpendicular	wres_ACF_parallel
[ms]		[ms]		[ms]			[ms]		[ms]		[ms]		[ms]
3.99999998401679E-9	1.38138273646991					1.00861002605322					7.99999996803358E-9	-0.0197110210140861	1.25000562502531E-4	-0.134856519172057	-0.0191756968639017
7.99999996803358E-9	0.833832330199163					1.00872519403857					1.19999999520504E-8	8.78754650960941E-4	1.50000675003038E-4	0.0274524734722113	0.0420413018618753
1.19999999520504E-8	1.01780341175063					1.00884024447385					1.59999999360672E-8	0.0293495626382319	1.75000787503544E-4	-0.0245455441145294	0.0889608407309966
1.59999999360672E-8	1.21382233694778					1.00895517747786					1.9999999920084E-8	0.0435815752718656	2.0000090000405E-4	0.0594094544159076	0.0501006200323579
1.9999999920084E-8	1.50956994937674					1.00906999316931					2.39999999041007E-8	-0.166712829421784	2.25001012504556E-4	0.032336606406698	0.149601131712961
2.39999999041007E-8	0.404203298139313					1.00918469166679					2.79999998881175E-8	-0.0808797921950529	2.50001125005062E-4	0.0813577776915563	0.130641938886322
2.79999998881175E-8	0.530695629350358					1.00929927308876	1.00000450002025E-4	1.10236754935907	1.00000450002025E-4	1.1062383810815	3.19999998721343E-8	-0.187461712998562	2.75001237505569E-4	-0.0846085890791645	0.041949849265685
3.19999998721343E-8	0.467250278644703	1.00000450002025E-4	1.08264923979525	1.00000450002025E-4	1.10493224451333	1.00941373755356	1.12500506252278E-4	1.1006101106932	1.12500506252278E-4	1.10481824860302	3.59999998561511E-8	-0.0993609607582719	3.00001350006075E-4	-0.0857311652195272	-0.0586730390910863
3.59999998561511E-8	0.514017874740025	1.12500506252278E-4	1.11232168972992	1.12500506252278E-4	1.10216641192157	1.00952808517941	1.25000562502531E-4	1.09901228100745	1.25000562502531E-4	1.10352060079272	3.99999998401679E-8	0.0538445357180083	3.25001462506581E-4	-0.0929540343860809	0.0997357805789052
3.99999998401679E-8	1.29742356756656	1.25000562502531E-4	1.07990743836199	1.25000562502531E-4	1.10721575328771	1.00975643038657	1.50000675003038E-4	1.09623636968702	1.50000675003038E-4	1.10124758270143	4.79999998082015E-8	0.0387164225629587	3.50001575007088E-4	-0.014495364245407	-0.0334405956358388
4.79999998082015E-8	1.27455233682256	1.50000675003038E-4	1.099976564544	1.50000675003038E-4	1.11037115974506	1.00998430965364	1.75000787503544E-4	1.09393523093049	1.75000787503544E-4	1.09933935066553	5.59999997762351E-8	0.0170244679679336	4.000018000081E-4	-0.0825581801600638	-0.0448811366516407
5.59999997762351E-8	1.13994771151973	1.75000787503544E-4	1.09088596876421	1.75000787503544E-4	1.10454957506504	1.01021172392211	2.0000090000405E-4	1.09202321653952	2.0000090000405E-4	1.09773040536974	6.39999997442686E-8	0.0346881803290848	4.50002025009113E-4	0.130251371432364	0.0634415355890139
6.39999997442686E-8	1.24267722053375	2.0000090000405E-4	1.099058998369	2.0000090000405E-4	1.11297778525769	1.01043867413157	2.25001012504556E-4	1.09043018525088	2.25001012504556E-4	1.09636710263712	7.19999997123022E-8	-0.160789635463444	5.00002250010125E-4	-0.0381460633595868	-0.012167516633163
7.19999997123022E-8	0.410649020945095	2.25001012504556E-4	1.09466953834622	2.25001012504556E-4	1.10894006040815	1.01066516121971	2.50001125005062E-4	1.08909869445905	2.50001125005062E-4	1.09520550653086	7.99999996803358E-8	0.058441538809113	5.50002475011138E-4	0.0719527152881301	-0.00724463687178464
7.99999996803358E-8	1.31360476108025	2.50001125005063E-4	1.09800476446445	2.50001125005063E-4	1.09902878738795	1.01089118612233	2.75001237505569E-4	1.087981700521	2.75001237505569E-4	1.09420963126144	8.79999996483694E-8	-0.0253973200022941	6.0000270001215E-4	0.106572443591388	-0.00398312122541419
8.79999996483694E-8	0.872084296825724	2.75001237505569E-4	1.07815963671191	2.75001237505569E-4	1.08817804345404	1.01111674977334	3.00001350006075E-4	1.08704067553844	3.00001350006075E-4	1.09335000148575	9.59999996164029E-8	-0.0799988188046537	6.50002925013163E-4	0.0290505549139872	-0.0705731223711523
9.5999999616403E-8	0.634568610116146	3.00001350006075E-4	1.07629804421785	3.00001350006075E-4	1.10198415967379	1.01134185310475	3.25001462506581E-4	1.08624406519266	3.25001462506581E-4	1.09260247333704	1.03999999584437E-7	0.038314024212967	7.00003150014175E-4	-0.060955146700348	0.0463710371327253
1.03999999584437E-7	1.2982597256584	3.25001462506581E-4	1.07514862345168	3.25001462506581E-4	1.08935019448341	1.0115664970467	3.50001575007088E-4	1.08556602586706	3.50001575007088E-4	1.09194726896711	1.1199999955247E-7	-0.0159646046254101	7.50003375015188E-4	-0.0275843837087951	0.0363595757897663
1.1199999955247E-7	0.964303724622075	3.50001575007088E-4	1.08428032253418	3.50001575007088E-4	1.08877488877267	1.01201441047339	4.000018000081E-4	1.08448482159414	4.000018000081E-4	1.09085194976476	1.27999999488537E-7	0.116915645762649	8.000036000162E-4	-0.0455852519604591	0.0358734090557033
1.27999999488537E-7	1.6322227539937	4.000018000081E-4	1.07719873945333	4.000018000081E-4	1.09522906542148	1.01246049745696	4.50002025009113E-4	1.08366964641727	4.50002025009113E-4	1.08996647492468	1.43999999424604E-7	-0.15433360751511	9.00004050018225E-4	0.0250886240787176	-0.0425080405415185
1.43999999424604E-7	0.582996078583533	4.50002025009113E-4	1.09622861127568	4.50002025009113E-4	1.08902153601865	1.01290476537111	5.00002250010125E-4	1.08303500259959	5.00002250010125E-4	1.08922532562294	1.59999999360672E-7	-0.00455854931567783	0.00100000450002025	0.0485723869175118	0.0523303664725312
1.59999999360672E-7	0.991067198917566	5.00002250010125E-4	1.07949180412637	5.00002250010125E-4	1.08872295938464	1.01334722155976	5.50002475011138E-4	1.08252350406944	5.50002475011138E-4	1.08858447786307	1.75999999296739E-7	0.0996439366765923	0.00110000495002227	-0.0856073331940364	-0.0140619746639867
1.75999999296739E-7	1.50667193396863	5.50002475011138E-4	1.08919446080131	5.50002475011138E-4	1.0883153053804	1.01378787333718	6.0000270001215E-4	1.08209661755107	6.0000270001215E-4	1.08801432409089	1.91999999232806E-7	0.028636885627634	0.0012000054000243	-0.00548257482060063	0.0295565170072978
1.91999999232806E-7	1.14584706333156	6.0000270001215E-4	1.0916679950371	6.0000270001215E-4	1.0829936914135	1.01422672798812	6.50002925013163E-4	1.08172845358304	6.50002925013163E-4	1.08749492641397	2.07999999168873E-7	-0.098076296548398	0.00130000585002633	0.0387353015327051	-0.0756722965606731
2.07999999168873E-7	0.73567260818497	6.50002925013163E-4	1.08433247239938	6.50002925013163E-4	1.09036389872748	1.01466379276792	7.00003150014175E-4	1.0814016027766	7.00003150014175E-4	1.08701283338446	2.2399999910494E-7	-0.0794607173074571	0.00140000630002835	-0.0523621376748606	0.0288929612196254
2.2399999910494E-7	0.725321592092516	7.00003150014175E-4	1.07581111234317	7.00003150014175E-4	1.08930421028227	1.01509907490263	7.50003375015188E-4	1.08110434360254	7.50003375015188E-4	1.08655894530082	2.39999999041007E-7	-0.24276476006076	0.00150000675003037	-0.13219821545565	-0.0109326467924331
2.39999999041007E-7	0.529337701767651	7.50003375015188E-4	1.07852991426219	7.50003375015188E-4	1.08899569234429	1.01553258158914	8.000036000162E-4	1.08082876991878	8.000036000162E-4	1.08612708264228	2.55999998977075E-7	-0.0311428003771185	0.0016000072000324	-0.0132611082918595	-0.109665477023602
2.55999998977075E-7	0.938735989522023	8.000036000162E-4	1.07766727752305	8.000036000162E-4	1.08410817710221	1.01639429725994	9.00004050018225E-4	1.08032301080692	9.00004050018225E-4	1.08531387233676	2.87999998849209E-7	-6.81207140962839E-5	0.00180000810003645	0.028985322790626	-0.121560794004551
2.87999998849209E-7	1.01617389014014	9.00004050018225E-4	1.08176815508855	9.00004050018225E-4	1.08809590083453	1.01724899677644	0.00100000450002025	1.07985896260843	0.00100000450002025	1.08455279415382	3.19999998721343E-7	0.0648181266277228	0.0020000090000405	0.0436916904939231	-0.0978194494932891
3.19999998721343E-7	1.23762010987079	0.00100000450002025	1.08290440300414	0.00100000450002025	1.08378078361266	1.01809673667553	0.00110000495002227	1.07942466673271	0.00110000495002227	1.08383373597295	3.51999998593477E-7	0.0305086622104697	0.00220000990004455	0.0603312647015167	-0.0157055198008304
3.51999998593477E-7	1.10368280197653	0.00110000495002227	1.07447390989284	0.00110000495002227	1.0852641865146	1.01893757303859	0.0012000054000243	1.07901421894509	0.0012000054000243	1.0831512606328	3.83999998465612E-7	0.0561465128693707	0.0024000108000486	-0.018000116739917	-0.00688089788409059
3.83999998465612E-7	1.1706175543938	0.0012000054000243	1.0786758388819	0.0012000054000243	1.07918498199464	1.01977156149511	0.00130000585002633	1.07862446287064	0.00130000585002633	1.08250207592963	4.15999998337746E-7	-0.0813301351820128	0.00260001170005265	0.0870332735322799	-0.0590988321096226
4.15999998337746E-7	0.830725640034322	0.00130000585002633	1.08086992727153	0.00130000585002633	1.08404108215802	1.02059875722639	0.00140000630002835	1.07825350186148	0.00140000630002835	1.08188389483827	4.4799999820988E-7	-0.142865034344177	0.0028000126000567	0.0937371942333932	0.0170325327577051
4.4799999820988E-7	0.699902138206935	0.00140000630002835	1.07479185384275	0.00140000630002835	1.08138844587722	1.02141921496911	0.00150000675003037	1.07790002863596	0.00150000675003037	1.08129492101079	4.79999998082015E-7	0.0837359190521569	0.00300001350006075	0.040474239255502	0.0194474620921682
4.79999998082015E-7	1.27371480537391	0.00150000675003037	1.07031859438795	0.00150000675003037	1.07580280244839	1.02223298901892	0.0016000072000324	1.07756302272295	0.0016000072000324	1.08073361555421	5.11999997954149E-7	-0.0366583974918858	0.0032000144000648	0.0282264918111338	-0.0123617645241267
5.11999997954149E-7	0.929583039673963	0.0016000072000324	1.07664809454425	0.0016000072000324	1.07491943816567	1.02384070103868	0.00180000810003645	1.07693501684427	0.00180000810003645	1.07968855860551	5.75999997698418E-7	-0.0874133923310299	0.00340001530006885	0.0528105614846022	-0.0253222343690372
5.75999997698418E-7	0.8593766894568	0.00180000810003645	1.07827919833566	0.00180000810003645	1.07610274841155	1.02542231896482	0.0020000090000405	1.07636340326295	0.0020000090000405	1.07873870157696	6.39999997442686E-7	0.0590690939936465	0.0036000162000729	-0.109243972118189	-0.0142435592497744
6.39999997442686E-7	1.18271660953807	0.0020000090000405	1.07830437029197	0.0020000090000405	1.07811642963402	1.02697826164466	0.00220000990004455	1.0758428634756	0.00220000990004455	1.0778751076388	7.03999997186955E-7	-0.0851467943672312	0.004000018000081	-0.0383679115642144	0.0507118894325954
7.03999997186955E-7	0.87452137334333	0.00220000990004455	1.07828047907903	0.00220000990004455	1.077595092699	1.02850894120332	0.0024000108000486	1.07536861565814	0.0024000108000486	1.07708970591389	7.67999996931224E-7	-0.0305556708095865	0.0044000198000891	0.0490653901296695	0.069967212593672
7.67999996931224E-7	0.963730073918807	0.0024000108000486	1.07444405733172	0.0024000108000486	1.07512179483801	1.03001476315165	0.00260001170005265	1.07493633322518	0.00260001170005265	1.07637518658953	8.31999996675492E-7	0.101866620803019	0.0048000216000972	-0.0738946995387067	-0.140496628234289
8.31999996675492E-7	1.24112298618363	0.00260001170005265	1.07912432197913	0.00260001170005265	1.07702739964291	1.03149612649238	0.0028000126000567	1.07454209592605	0.0028000126000567	1.07572492489105	8.95999996419761E-7	0.0893950388984784	0.0052000234001053	0.0092985241209033	-0.0479607301984209
8.95999996419761E-7	1.22854818282781	0.0028000126000567	1.07923226650088	0.0028000126000567	1.07646865078282	1.03295342382461	0.00300001350006075	1.07418235055504	0.00300001350006075	1.07513291602005	9.59999996164029E-7	-0.030030350183494	0.0056000252001134	-0.0381055227078836	0.0255346151455107
9.5999999616403E-7	0.982857353613046	0.00300001350006075	1.07584638213079	0.00300001350006075	1.0746946894029	1.03438704144662	0.0032000144000648	1.07385387635613	0.0032000144000648	1.07459371695816	1.0239999959083E-6	-0.0941326653529665	0.0060000270001215	0.0149618760236386	0.0612080330860573
1.0239999959083E-6	0.852749851133686	0.0032000144000648	1.07511313971079	0.0032000144000648	1.07367620795995	1.03579735945696	0.00340001530006885	1.07355375387021	0.00340001530006885	1.07410239387264	1.08799999565257E-6	-0.110237967762628	0.0064000288001296	-0.0460396206593279	0.0494291290325508
1.08799999565257E-6	0.836960719122427	0.00340001530006885	1.07586504245694	0.00340001530006885	1.07355023419091	1.03718475185402	0.0036000162000729	1.07327933673836	0.0036000162000729	1.07365447447404	1.15199999539684E-6	-0.0308597269597494	0.0068000306001377	0.101618250211799	0.02248367000859
1.15199999539684E-6	0.996828649609035	0.0036000162000729	1.06957969983552	0.0036000162000729	1.07513321203835	1.03989222588693	0.004000018000081	1.07279824769075	0.004000018000081	1.07287301026323	1.27999999488537E-6	0.0807790400213292	0.0072000324001458	0.0748797683061716	0.0306360955942791
1.27999999488537E-6	1.16752076348386	0.004000018000081	1.07152912668375	0.004000018000081	1.07492591442102	1.04251233721078	0.0044000198000891	1.07239398744482	0.0044000198000891	1.07222123409691	1.40799999437391E-6	-0.181622014456654	0.008000036000162	-0.0980751709248878	-0.00660457066740944
1.40799999437391E-6	0.795821449507669	0.0044000198000891	1.07408745585505	0.0044000198000891	1.06821677574761	1.04504786799381	0.0048000216000972	1.07205289843184	0.0048000216000972	1.07167606531014	1.53599999386245E-6	-0.0435512377126986	0.0088000396001782	-0.00692888297413686	0.0266818451867458
1.53599999386245E-6	0.986526083112729	0.0048000216000972	1.06951660793592	0.0048000216000972	1.07044322498022	1.0475015118209	0.0052000234001053	1.07176375862533	0.0052000234001053	1.0712185393556	1.66399999335098E-6	0.0733294096380374	0.0096000432001944	0.0486057501013995	0.0518097036855838
1.66399999335098E-6	1.16122270268909	0.0052000234001053	1.07210446681232	0.0052000234001053	1.07190555573677	1.04987587651461	0.0056000252001134	1.0715173471687	0.0056000252001134	1.07083307370233	1.79199999283952E-6	0.171171485559018	0.0104000468002106	0.0650946193655065	0.00371612691209337
1.79199999283952E-6	1.32109539300203	0.0056000252001134	1.07013731028927	0.0056000252001134	1.07247801234324	1.05217348686633	0.0060000270001215	1.07130608747231	0.0060000270001215	1.07050686466017	1.91999999232806E-6	0.0491617775411865	0.0112000504002268	0.0405131237748517	0.104645349214568
1.91999999232806E-6	1.12698591781544	0.0060000270001215	1.07182708095607	0.0060000270001215	1.07168504929005	1.05439678728045	0.0064000288001296	1.07112375396338	0.0064000288001296	1.07022939177963	2.0479999918166E-6	0.0626586777039515	0.012000054000243	-0.015245446889454	0.0367348197714559
2.0479999918166E-6	1.14370509694456	0.0064000288001296	1.06952012229939	0.0064000288001296	1.07085820138916	1.05654814433434	0.0068000306001377	1.07096523113651	0.0068000306001377	1.06999201064127	2.17599999130513E-6	0.0221104387553952	0.0128000576002592	-0.0270226322236222	-0.0317887085977616
2.17599999130513E-6	1.08934110310242	0.0068000306001377	1.07482429197761	0.0068000306001377	1.07083330574637	1.05862984925672	0.0072000324001458	1.07082631557693	0.0072000324001458	1.06978761827035	2.30399999079367E-6	-0.11898094113882	0.0136000612002754	0.0149550751903033	-0.00927062246374236
2.30399999079367E-6	0.942001273228385	0.0072000324001458	1.07289581919101	0.0072000324001458	1.06964897342379	1.0625931051991	0.008000036000162	1.0705941060574	0.008000036000162	1.06945549471044	2.55999998977075E-6	0.138019603484416	0.0144000648002916	0.0659404502980589	0.00636581715442726
2.55999998977075E-6	1.20748098251389	0.008000036000162	1.06810335476697	0.008000036000162	1.07003163587714	1.06630346725332	0.0088000396001782	1.07040624333324	0.0088000396001782	1.06919773687849	2.81599998874782E-6	-0.0483760053787625	0.016000072000324	-0.0017563533662454	-0.0126754171623226
2.81599998874782E-6	1.0188889143829	0.0088000396001782	1.07023076454732	0.0088000396001782	1.07034176422883	1.0697767878157	0.0096000432001944	1.07024862612103	0.0096000432001944	1.06899052010398	3.07199998772489E-6	-0.00509335157441997	0.0176000792003564	-0.0397035601838555	0.00471585819539336
3.07199998772489E-6	1.06456299292828	0.0096000432001944	1.07140676229315	0.0096000432001944	1.06906995196948	1.07302792595155	0.0104000468002106	1.07011173097156	0.0104000468002106	1.06881775623551	3.32799998670197E-6	-0.0444537346603412	0.0192000864003888	-0.0185657704451434	-0.0458931773925019
3.32799998670197E-6	1.02370427709496	0.0104000468002106	1.0718011642264	0.0104000468002106	1.07114370426244	1.07607080965017	0.0112000504002268	1.06998912502826	0.0112000504002268	1.06866858017898	3.58399998567904E-6	0.158079552740869	0.0208000936004212	-0.112328335925056	0.0350365358481627
3.58399998567904E-6	1.24778228478143	0.0112000504002268	1.07098726670054	0.0112000504002268	1.06946879131345	1.0789184941772	0.012000054000243	1.06987646197173	0.012000054000243	1.06853565303028	3.83999998465612E-6	-0.0271827818418901	0.0224001008004536	-0.0343523187971199	-0.00678391100200607
3.83999998465612E-6	1.05236183986158	0.012000054000243	1.06951201167009	0.012000054000243	1.06785227544135	1.08158321676924	0.0128000576002592	1.06977080416904	0.0128000576002592	1.06841401650024	4.09599998363319E-6	-0.0546889383383838	0.024000108000486	0.0229396785236214	-0.00836357438579035
4.09599998363319E-6	1.02344481395083	0.0128000576002592	1.06902582815192	0.0128000576002592	1.06821338639641	1.08407644789998	0.0136000612002754	1.06967016504808	0.0136000612002754	1.06830031952325	4.35199998261027E-6	0.133587381323904	0.0256001152005184	0.0387296116144239	0.0183515931429819
4.35199998261027E-6	1.2134709915084	0.0136000612002754	1.07003297007631	0.0136000612002754	1.06844485581808	1.08640893933281	0.0144000648002916	1.06957320014825	0.0144000648002916	1.06819229613132	4.60799998158734E-6	0.019738928047668	0.0272001224005508	0.039775070341764	0.0072647974720253
4.60799998158734E-6	1.10074893750078	0.0144000648002916	1.07088239165585	0.0144000648002916	1.06795344237361	1.09063138402688	0.016000072000324	1.06938694203533	0.016000072000324	1.06798763127749	5.11999997954149E-6	0.0550102675887319	0.0288001296005832	-0.0410918624060007	-0.129772156584791
5.11999997954149E-6	1.13192335101528	0.016000072000324	1.06934769777783	0.016000072000324	1.06807497355157	1.0943238331184	0.0176000792003564	1.0692077156041	0.0176000792003564	1.06779277884004	5.63199997749564E-6	0.0542766599519868	0.032000144000648	-0.00485360307151256	-0.0287708815120519
5.63199997749564E-6	1.14153433565367	0.0176000792003564	1.06836012224152	0.0176000792003564	1.06693836215174	1.09755067361958	0.0192000864003888	1.06903351235059	0.0192000864003888	1.06760439127644	6.14399997544979E-6	0.0742461079200393	0.0352001584007128	0.0240246211095783	-0.0167140842107155
6.14399997544979E-6	1.1561995684265	0.0192000864003888	1.06866147243554	0.0192000864003888	1.06824356203541	1.10036847719597	0.0208000936004212	1.06886337563641	0.0208000936004212	1.06742089761048	6.65599997340394E-6	0.0455659045180912	0.0384001728007776	-0.0427340213420001	-0.0205001036693674
6.65599997340394E-6	1.13333775905435	0.0208000936004212	1.06660503908093	0.0208000936004212	1.06729287774594	1.10282694894573	0.0224001008004536	1.06869682918768	0.0224001008004536	1.06724153762358	7.16799997135809E-6	2.02630487735908E-4	0.0416001872008424	0.0440607462018812	-0.0251983367636508
7.16799997135809E-6	1.10297829602328	0.0224001008004536	1.06802039827101	0.0224001008004536	1.06709697532022	1.1049697609757	0.024000108000486	1.06853361659618	0.024000108000486	1.06706592163862	7.67999996931223E-6	0.0163124400152316	0.0448002016009072	-0.0669660887162743	-0.034022304502708
7.67999996931224E-6	1.11653795350642	0.024000108000486	1.06899972062193	0.024000108000486	1.06740186201258	1.1068352847652	0.0256001152005184	1.06837358256867	0.0256001152005184	1.06689382985664	8.19199996726638E-6	-0.0912755721175557	0.048000216000972	0.0157513553043962	-0.022415596668738
8.19199996726639E-6	1.03895852890699	0.0256001152005184	1.06915577073149	0.0256001152005184	1.06701627407164	1.10845723460896	0.0272001224005508	1.06821661878212	0.0272001224005508	1.06672512087634	8.70399996522053E-6	-0.0165024551047891	0.0512002304010368	0.0514016935593323	0.0144298173049471
8.70399996522053E-6	1.09644875163036	0.0272001224005508	1.06906691768353	0.0272001224005508	1.06447010774954	1.10986523293794	0.0288001296005832	1.06806263918548	0.0288001296005832	1.06655968997718	9.21599996317468E-6	-0.00341675137779529	0.0544002448011016	-0.0799781007830678	-0.0249230742718725
9.21599996317468E-6	1.10806518397011	0.0288001296005832	1.06735438163326	0.0288001296005832	1.06612629997301	1.11214032526739	0.032000144000648	1.06776333817408	0.032000144000648	1.06623832306896	1.0239999959083E-5	0.113977377892207	0.0576002592011664	-0.0363129471335922	0.0540681247503614
1.0239999959083E-5	1.16796136567895	0.032000144000648	1.06767935757125	0.032000144000648	1.06595261930757	1.11383312813617	0.0352001584007128	1.0674751361667	0.0352001584007128	1.06592911814381	1.12639999549913E-5	-0.0968044304368985	0.064000288001296	-0.00950170579218989	0.0496481564686128
1.12639999549913E-5	1.06113295664425	0.0352001584007128	1.06790693126942	0.0352001584007128	1.06558174265223	1.11507686365165	0.0384001728007776	1.0671975326754	0.0384001728007776	1.06563152270923	1.22879999508996E-5	0.0200512107271359	0.0704003168014256	0.0383446741185721	0.013763912390321
1.22879999508996E-5	1.12473293970057	0.0384001728007776	1.06645420635674	0.0384001728007776	1.06524336114929	1.11597438050365	0.0416001872008424	1.06693005374979	0.0416001872008424	1.06534501578721	1.33119999468079E-5	0.0797621235844549	0.0768003456015552	-0.0334267319732676	0.00177947835766865
1.33119999468079E-5	1.15570887641854	0.0416001872008424	1.0677064707544	0.0416001872008424	1.06480550013369	1.11660507905325	0.0448002016009072	1.06667224777858	0.0448002016009072	1.06506910142669	1.43359999427162E-5	-0.0298510220231701	0.0832003744016848	0.02488918490523	-0.00313951205837379
1.43359999427162E-5	1.09997482682098	0.0448002016009072	1.06552114816691	0.0448002016009072	1.06470316888568	1.11703025725972	0.048000216000972	1.06642368385056	0.048000216000972	1.06480330651341	1.53599999386245E-5	-0.0648024240382913	0.0896004032018144	0.00427137021061593	0.0200817505333411
1.53599999386245E-5	1.08452083525951	0.048000216000972	1.06671110102097	0.048000216000972	1.06503376387297	1.11729723760963	0.0512002304010368	1.06618395068207	0.0512002304010368	1.06454717951097	1.63839999345328E-5	-0.10144100372773	0.096000432001944	-0.0202539955345343	-8.69780499680181E-4
1.63839999345328E-5	1.06799387840292	0.0512002304010368	1.06706943044991	0.0512002304010368	1.06414377980516	1.11744255305443	0.0544002448011016	1.06595265569565	0.0544002448011016	1.06430028943192	1.74079999304411E-5	0.0152871093992068	0.102400460802074	0.0211380038473447	0.0321765660900188
1.74079999304411E-5	1.12542855903604	0.0544002448011016	1.06460345481225	0.0544002448011016	1.06512405981544	1.1174944065498	0.0576002592011664	1.0657294241619	0.0576002592011664	1.06406222489166	1.84319999263494E-5	0.0668420739110171	0.108800489602203	-0.0125634587376731	0.0183286361916855
1.84319999263494E-5	1.14543421305907	0.0576002592011664	1.06517620130015	0.0576002592011664	1.06470177406496	1.11739984938146	0.064000288001296	1.06530573692559	0.064000288001296	1.06361101957291	2.0479999918166E-5	-0.0984081781966245	0.115200518402333	0.0218288614655223	-6.99781676355132E-4
2.0479999918166E-5	1.08136458869133	0.064000288001296	1.06517249155095	0.064000288001296	1.0638124311557	1.11713468880914	0.0704003168014256	1.06491021807687	0.0704003168014256	1.06319063154178	2.25279999099826E-5	0.0473198449280796	0.128000576002592	0.0167438625215333	0.0144157344088779
2.25279999099826E-5	1.13578323717269	0.0704003168014256	1.06551534531072	0.0704003168014256	1.0632161937912	1.11677108336613	0.0768003456015552	1.06454043391938	0.0768003456015552	1.06279838928743	2.45759999017992E-5	-0.0861422550687576	0.140800633602851	0.00314847751388869	-0.0175608598122397
2.45759999017992E-5	1.08330542455631	0.0768003456015552	1.06401294385887	0.0768003456015552	1.06275272844745	1.11635200272374	0.0832003744016848	1.0641941668302	0.0832003744016848	1.06243185859588	2.66239998936157E-5	0.046810353365994	0.15360069120311	-0.0290211570597801	0.0391411891242104
2.66239998936158E-5	1.1348227770516	0.0832003744016848	1.06456972256851	0.0832003744016848	1.06271617597053	1.11590301565295	0.0896004032018144	1.06386939601611	0.0896004032018144	1.06208882141299	2.86719998854323E-5	0.0364456373443052	0.16640074880337	0.0159255313434485	0.00834179350729617
2.86719998854323E-5	1.13073966489099	0.0896004032018144	1.06393306985286	0.0896004032018144	1.06207723634613	1.1154393171595	0.096000432001944	1.06356427998462	0.096000432001944	1.06176725659119	3.07199998772489E-5	-0.0340832192012013	0.179200806403629	0.0780776396254723	-0.00376604709094702
3.07199998772489E-5	1.10337161335785	0.096000432001944	1.06325830397838	0.096000432001944	1.06222000273247	1.1149699177861	0.102400460802074	1.06327714057693	0.102400460802074	1.06146532235196	3.27679998690655E-5	0.0635664457993101	0.192000864003888	0.0203548722559022	0.0539681905221988
3.27679998690655E-5	1.13835157557759	0.102400460802074	1.06361410736273	0.102400460802074	1.061712919032	1.11450014124391	0.108800489602203	1.06300644842371	0.108800489602203	1.06118134031117	3.48159998608821E-5	0.0230499195909816	0.204800921604147	-0.034612232283882	0.00112167251906385
3.48159998608821E-5	1.12334979922155	0.108800489602203	1.06281249756454	0.108800489602203	1.06117132892311	1.11403311355947	0.115200518402333	1.06275080969671	0.115200518402333	1.060913780928	3.68639998526987E-5	-0.0385337456008223	0.217600979204406	0.0266966224064184	-5.6685590915197E-4
3.68639998526987E-5	1.10406262851841	0.115200518402333	1.06305473491374	0.115200518402333	1.06110095593381	1.11311378943052	0.128000576002592	1.06227972358149	0.128000576002592	1.06042247784188	4.09599998363319E-5	-0.00197180274370994	0.230401036804666	0.0189133829075675	0.0141326116406936
4.09599998363319E-5	1.11255695930804	0.128000576002592	1.06251009449552	0.128000576002592	1.0601919750508	1.11221887819012	0.140800633602851	1.06185500996843	0.140800633602851	1.05998167865689	4.50559998199651E-5	-0.149832422688137	0.256001152005184	-0.00166791733498162	-0.010296942483083
4.50559998199651E-5	1.07399539094595	0.140800633602851	1.06189856145968	0.140800633602851	1.06049358018273	1.11135026205936	0.15360069120311	1.06146929663826	0.15360069120311	1.05958329608724	4.91519998035983E-5	4.3674426727131E-4	0.281601267205702	0.0203211928001791	-0.0151689536957577
4.91519998035983E-5	1.11146937524063	0.15360069120311	1.06108125016943	0.15360069120311	1.05969261626156	1.11050804521796	0.16640074880337	1.0611164562757	0.16640074880337	1.05922060978627	5.32479997872315E-5	0.00182020629407598	0.307201382406221	-0.0147566861372376	-0.0276842501939265
5.32479997872315E-5	1.11100303134794	0.16640074880337	1.06132539534019	0.16640074880337	1.05917179755211	1.10969171734711	0.179200806403629	1.06079139476373	0.179200806403629	1.05888803384172	5.73439997708647E-5	-0.0926959296978791	0.332801497606739	0.00359986901684421	-0.0133300852147543
5.73439997708647E-5	1.08709743779118	0.179200806403629	1.06184368816447	0.179200806403629	1.05955760471934	1.10890056704148	0.192000864003888	1.06048987551568	0.192000864003888	1.05858092385396	6.14399997544979E-5	-0.0561471095310028	0.358401612807258	-0.0336727444524547	-0.00719185551060321
6.14399997544979E-5	1.09463211788178	0.192000864003888	1.0607592714859	0.192000864003888	1.05859518846204	1.10813382836753	0.204800921604147	1.06020837370879	0.204800921604147	1.05829541685614	6.55359997381311E-5	-0.0211578585403456	0.384001728007776	0.0109446007314211	0.00194171500651178
6.55359997381311E-5	1.10247544960748	0.204800921604147	1.05973725440056	0.204800921604147	1.05828787851198	1.10739073248239	0.217600979204406	1.05994395532813	0.217600979204406	1.05802829848407	6.96319997217643E-5	-0.0321869772260263	0.409601843208294	-0.0325370189349373	-0.0319926741769875
6.96319997217643E-5	1.09898323149642	0.217600979204406	1.06030214246045	0.217600979204406	1.05820519518467	1.10667052547993	0.230401036804666	1.05969417679645	0.230401036804666	1.05777689275575	7.37279997053975E-5	-0.0996368353753235	0.435201958408813	0.00713138459819496	0.00148478940552134
7.37279997053975E-5	1.08819517812635	0.230401036804666	1.05993224216584	0.230401036804666	1.05764576704061	1.10529586796734	0.256001152005184	1.05923073160006	0.256001152005184	1.05731267401507	8.19199996726638E-5	0.0737056015872673	0.460802073609331	-0.0192958071621279	-0.00821638626633403
8.19199996726638E-5	1.12023197832919	0.256001152005184	1.05921005993745	0.256001152005184	1.057126550985	1.10400425908806	0.281601267205702	1.0588054687199	0.281601267205702	1.05688901331143	9.01119996399302E-5	-0.00792283341410729	0.512002304010368	0.0225020225351313	5.13011209698928E-4
9.01119996399302E-5	1.10250504795105	0.281601267205702	1.05905806760919	0.281601267205702	1.0565542173701	1.10279045259198	0.307201382406221	1.05840961311889	0.307201382406221	1.0564963273299	9.83039996071966E-5	-0.00977912973401275	0.563202534411405	-0.00933495604724032	-0.0151226822824396
9.83039996071966E-5	1.10094496348715	0.307201382406221	1.0582300121761	0.307201382406221	1.05633577577938	1.10164953410396	0.332801497606739	1.05803700738041	0.332801497606739	1.05612790471876	1.06495999574463E-4	-0.0248860093631006	0.614402764812442	-0.0277736344706116	-0.020889849249794
1.06495999574463E-4	1.09698649283915	0.332801497606739	1.05807971793519	0.332801497606739	1.05604381094012	1.10057690054923	0.358401612807258	1.05768330121856	0.358401612807258	1.05577901624201	1.14687999541729E-4	-0.0439805696244738	0.665602995213478	-0.0201682936693591	0.00346651432975833
1.14687999541729E-4	1.09285055358875	0.358401612807258	1.05727870833872	0.358401612807258	1.05580219139205	1.09956824048419	0.384001728007776	1.05734539317954	0.384001728007776	1.05544630186144	1.22879999508996E-4	-0.0391137688528371	0.716803225614515	1.33993192171346E-4	-0.00760756803426922
1.22879999508996E-4	1.09290868270817	0.384001728007776	1.05747567888834	0.384001728007776	1.05507308199771	1.09861951562289	0.409601843208294	1.05702104600217	0.409601843208294	1.05512734850436	1.31071999476262E-4	-0.0125185343801552	0.768003456015552	-0.0235102765277519	-9.8501223632752E-4
1.31071999476262E-4	1.09631229923559	0.409601843208294	1.05661713780059	0.409601843208294	1.05514462728886	1.0977269435279	0.435201958408813	1.05670862156586	0.435201958408813	1.05482039913771	1.39263999443528E-4	0.0607482007547509	0.819203686416589	-0.0238104816560716	-0.0158163476924733
1.39263999443529E-4	1.10901576393109	0.435201958408813	1.05679444749508	0.435201958408813	1.05472359764594	1.09688698139714	0.460802073609331	1.0564068981948	0.460802073609331	1.05452415226456	1.47455999410795E-4	0.0603029366401683	0.870403916817626	-6.53572764957496E-4	-0.0212646657249811
1.47455999410795E-4	1.10631808668473	0.460802073609331	1.05618540610833	0.460802073609331	1.0545299837555	1.09535182384453	0.512002304010368	1.05583203338004	0.512002304010368	1.0539600511905	1.63839999345328E-4	-0.0270996184259391	0.921604147218662	0.00261942000857542	-0.0331377922042301
1.63839999345328E-4	1.09151661619233	0.512002304010368	1.05610024548871	0.512002304010368	1.05379163574243	1.09398993977073	0.563202534411405	1.05529110316022	0.563202534411405	1.05342946081177	1.8022399927986E-4	0.0780732060486654	1.02400460802074	0.00913195878040561	-0.0159917990568221
1.8022399927986E-4	1.10425852063348	0.563202534411405	1.05518585665448	0.563202534411405	1.05319953321391	1.09278018313025	0.614402764812442	1.05478049671912	0.614402764812442	1.05292868207671	1.96607999214393E-4	0.041307891455327	1.12640506882281	0.0159146835358206	0.0165950866557664
1.96607999214393E-4	1.09786913365932	0.614402764812442	1.05446513987797	0.614402764812442	1.05296739000661	1.09170400211219	0.665602995213478	1.05429750909956	0.665602995213478	1.05245499013969	2.12991999148926E-4	-0.0350815414307201	1.22880552962488	0.0167210424485061	0.00425108257133057
2.12991999148926E-4	1.0868311735182	0.665602995213478	1.0540655847029	0.665602995213478	1.0523722061765	1.09074512076534	0.716803225614515	1.05383994015143	0.716803225614515	1.05200619575871	2.29375999083459E-4	0.0396412823986766	1.33120599042696	0.0110657217983076	0.014405984136843
2.29375999083459E-4	1.09618325762228	0.716803225614515	1.05384142393437	0.716803225614515	1.0519955933444	1.08988925969645	0.768003456015552	1.05340589831625	0.768003456015552	1.05158043139858	2.45759999017992E-4	0.00901654425011553	1.43360645122903	-0.0176921422708972	0.00412617644453116
2.45759999017992E-4	1.09103441208679	0.768003456015552	1.05313624346689	0.768003456015552	1.05140644350095	1.08912389104624	0.819203686416589	1.05299370207996	0.819203686416589	1.05117604441182	2.62143998952524E-4	-0.0276706196908864	1.5360069120311	0.00477254843153217	-0.0168015560662001
2.62143998952524E-4	1.08530830993085	0.819203686416589	1.05272906855062	0.819203686416589	1.05094550499406	1.08843802353638	0.870403916817626	1.0526018282128	0.870403916817626	1.05079154145902	2.78527998887057E-4	-0.0515975273351952	1.63840737283318	0.00443049123465908	0.00557935570646825
2.78527998887057E-4	1.08138921446592	0.870403916817626	1.05259453418406	0.870403916817626	1.05043748681439	1.08782201389703	0.921604147218662	1.05222888261833	0.921604147218662	1.05042555764149	2.9491199882159E-4	-0.101236254222877	1.74080783363525	0.00474608351800729	0.0300901794933741
2.9491199882159E-4	1.07782513057001	0.921604147218662	1.0522576425814	0.921604147218662	1.05025541633462	1.08676676291753	1.02400460802074	1.05153474284691	1.02400460802074	1.04974422344524	3.27679998690655E-4	0.0806029992743947	1.84320829443733	0.00738809312041916	0.0316009209687981
3.27679998690655E-4	1.09392444488252	1.02400460802074	1.05163238811418	1.02400460802074	1.04991883814229	1.08590215372976	1.12640506882281	1.05090214735433	1.12640506882281	1.04912310825114	3.60447998559721E-4	0.0489622237412288	2.04800921604147	2.37909644911934E-4	0.0180393492058125
3.60447998559721E-4	1.09077904845509	1.12640506882281	1.05107707390682	1.12640506882281	1.04916716390355	1.08518508696583	1.22880552962488	1.0503232723119	1.22880552962488	1.04855456342947	3.93215998428786E-4	0.0530787047975397	2.25281013764562	0.0232154273182922	0.00340814486378322
3.93215998428787E-4	1.08989235830573	1.22880552962488	1.0504979795306	1.22880552962488	1.04870288845043	1.08458237987736	1.33120599042696	1.0497913990095	1.33120599042696	1.04803202146625	4.25983998297852E-4	-0.0480587373168481	2.45761105924977	0.0104517220688675	0.00801679692826966
4.25983998297852E-4	1.08037598037141	1.33120599042696	1.04990831531477	1.33120599042696	1.04807430345101	1.08406848183492	1.43360645122903	1.04930074819319	1.43360645122903	1.04754983344971	4.58751998166918E-4	-0.100674319326637	2.66241198085391	-0.00719706146317773	0.00398347486784291
4.58751998166918E-4	1.0736129111542	1.43360645122903	1.04911689833732	1.43360645122903	1.04738283023927	1.08362371615492	1.5360069120311	1.0488463417271	1.5360069120311	1.04710313362682	4.91519998035983E-4	-0.0600250597280306	2.86721290245806	0.024300493483846	-0.00632228051867521
4.91519998035983E-4	1.07774344337817	1.5360069120311	1.04889699563364	1.5360069120311	1.04716024433087	1.08323292699229	1.63840737283318	1.04842388569141	1.63840737283318	1.0466877250234	5.24287997905049E-4	0.0240112537301888	3.07201382406221	-0.0103211600985791	0.00768705794154187
5.24287997905049E-4	1.0855767527408	1.63840737283318	1.04847006421898	1.63840737283318	1.04698630398899	1.08288443797502	1.74080783363525	1.04802967120286	1.74080783363525	1.04629998243474	5.57055997774114E-4	-0.00227222515807615	3.27681474566636	0.0129327557371047	-0.00651699243629573
5.57055997774114E-4	1.08267652416699	1.74080783363525	1.04807807044869	1.74080783363525	1.04661704769645	1.08256925075785	1.84320829443733	1.0476604901216	1.84320829443733	1.04593676999375	5.8982399764318E-4	-0.0562156888143457	3.4816156672705	0.00578055870901533	-0.0113578411581356
5.8982399764318E-4	1.07854398639848	1.84320829443733	1.04773445678552	1.84320829443733	1.04611597852993	1.08201261976414	2.04800921604147	1.04698647962152	2.04800921604147	1.04527342840669	6.55359997381311E-4	0.0313581565013357	3.68641658887465	-0.0107785719921515	-0.00554941835468826
6.55359997381311E-4	1.08429086328299	2.04800921604147	1.04698887554962	2.04800921604147	1.04530691889187	1.08152446749533	2.25281013764562	1.0463837314996	2.25281013764562	1.04467998286627	7.20895997119442E-4	-0.0503991744255146	4.09601843208294	0.0028737911860936	-6.04254385016579E-4
7.20895997119442E-4	1.07803855152043	2.25281013764562	1.04661387990145	2.25281013764562	1.04475936017811	1.08108179045351	2.45761105924977	1.0458385176674	2.45761105924977	1.04414300930967	7.86431996857573E-4	0.0704671697356285	4.50562027529124	-4.28885045338915E-5	-0.0033170890590068
7.86431996857573E-4	1.08613568661572	2.45761105924977	1.04594219362911	2.45761105924977	1.0441817111661	1.08067080814984	2.66241198085391	1.04534036401304	2.66241198085391	1.04365226244191	8.51967996595704E-4	0.0208348602163278	4.91522211849953	-0.00739561775165491	-0.00489195914043371
8.51967996595704E-4	1.08203336870209	2.66241198085391	1.04526861411169	2.66241198085391	1.04359158606712	1.08028320777882	2.86721290245806	1.04488121606095	2.86721290245806	1.04319986064479	9.17503996333835E-4	-0.0464999676488527	5.32482396170783	-0.00685305039985412	-0.0154628640680748
9.17503996333835E-4	1.07727949406486	2.86721290245806	1.04511876143979	2.86721290245806	1.04327316460997	1.07991391979618	3.07201382406221	1.04445482668141	3.07201382406221	1.04277968792668	9.83039996071966E-4	-0.103516942743613	5.73442580491612	-0.0126728350327193	-0.0102195087209367
9.83039996071966E-4	1.07296130731711	3.07201382406221	1.04435408989237	3.07201382406221	1.04271856481118	1.07955980025047	3.27681474566636	1.04405630529635	3.27681474566636	1.042386953679	0.0010485759958101	-0.010086548193342	6.14402764812442	-0.00930444297486964	-0.0109856798018085
0.0010485759958101	1.07886690240128	3.27681474566636	1.04418169985409	3.27681474566636	1.04227943160392	1.07921885018649	3.4816156672705	1.0436817848953	3.4816156672705	1.04201786752083	0.00111411199554823	0.050459269830999	6.55362949133271	-0.0101822624872732	-0.0173789495163843
0.00111411199554823	1.0828623300714	3.4816156672705	1.04373686186319	3.4816156672705	1.04196657862489	1.07888975315894	3.68641658887465	1.04332817523991	3.68641658887465	1.04166939832117	0.00117964799528636	0.0577966892001709	6.96323133454101	0.0125727079772559	-0.0159105071172486
0.00117964799528636	1.08200163357237	3.68641658887465	1.04322640276602	3.68641658887465	1.04166385196071	1.07826373218912	4.09601843208294	1.0426741562006	4.09601843208294	1.04102495252799	0.00131071999476262	-0.00339995003464199	7.3728331777493	-0.00151995080446108	-0.00661152866495299
0.00131071999476262	1.07810454387003	4.09601843208295	1.04270081691072	4.09601843208295	1.04099427569636	1.07767688615265	4.50562027529124	1.04207915479888	4.50562027529124	1.04043878452463	0.00144179199423888	0.0898176941144662	8.19203686416589	-0.00199960785723703	0.0119968630788253
0.00144179199423888	1.08160502098332	4.50562027529124	1.04207875639067	4.50562027529124	1.0403945326392	1.07712603489165	4.91522211849953	1.04153264716572	4.91522211849953	1.03990053638905	0.00157286399371515	0.126423906768858	9.01124055058248	-0.00551009502935317	0.0154575951900218
0.00157286399371515	1.08396709490711	4.91522211849953	1.04146444466677	4.91522211849953	1.03976089685427	1.0766086766261	5.32482396170783	1.04102696274575	5.32482396170783	1.03940264737044	0.00170393599319141	-0.0612212387596108	9.83044423699907	-0.00302591023466108	0.0161746231070102
0.00170393599319141	1.07352510114011	5.32482396170783	1.04096354821772	5.32482396170783	1.03931190097889	1.07612263397138	5.73442580491612	1.04055628332726	5.73442580491612	1.0389393753174	0.00183500799266767	-0.0715848416679079	10.6496479234157	0.00558718110624982	0.0210829340138522
0.00183500799266767	1.07265456271581	5.73442580491612	1.04044086282204	5.73442580491612	1.03884220331662	1.07566592436899	6.14402764812442	1.0401160439276	6.14402764812442	1.03850621041543	0.00196607999214393	-0.0169575196175422	11.4688516098322	0.00712827306169868	0.0160345810999839
0.00196607999214393	1.07485759929112	6.14402764812442	1.04003175520179	6.14402764812442	1.03835301117923	1.07523670958072	6.55362949133271	1.0397025631447	6.55362949133271	1.03809951302962	0.00209715199162019	0.0667163326663089	12.2880552962488	-0.00779003674219924	0.0293748642119097
0.00209715199162019	1.0786278429304	6.55362949133271	1.03961141747275	6.55362949133271	1.03796132856755	1.07483327323424	6.96323133454101	1.03931280709716	6.96323133454101	1.03771628210024	0.00222822399109646	-0.0134054530453631	13.1072589826654	-0.0152607773279554	0.0167922511836069
0.00222822399109646	1.07416471685916	6.96323133454101	1.0394252429739	6.96323133454101	1.037658549587	1.07445400850491	7.3728331777493	1.03894423295726	7.3728331777493	1.0373540013933	0.00235929599057272	-0.00931244684184055	13.926462669082	-0.00798372443415196	0.00580226165799368
0.00235929599057272	1.0741234627126	7.3728331777493	1.03893074494724	7.3728331777493	1.03745706544638	1.07376206502896	8.19203686416589	1.03826229871639	8.19203686416589	1.03668404385542	0.00262143998952524	-0.0124877969868411	14.7456663554986	0.00951946395409459	-0.00259405563672658
0.00262143998952524	1.07330868179984	8.19203686416589	1.03824491212968	8.19203686416589	1.03681663111467	1.073149927285	9.01124055058248	1.03764283311209	9.01124055058248	1.03607585312755	0.00288358398847777	-0.00923218775377118	16.3840737283318	-3.16605180691827E-4	0.0213093760601717
0.00288358398847777	1.07282246270115	9.01124055058248	1.03759571601874	9.01124055058248	1.03621164883149	1.07260796728267	9.83044423699907	1.03707528667508	9.83044423699907	1.03551898462156	0.00314572798743029	-0.0287535399913959	18.022481101165	5.06654544213694E-4	0.0226065300626566
0.00314572798743029	1.07153360305946	9.83044423699907	1.03704933949604	9.83044423699907	1.03569502788771	1.07212772011756	10.6496479234157	1.03655148337453	10.6496479234157	1.03500534356024	0.00340787198638282	0.050719825165829	19.6608884739981	-0.00527623920984307	0.012958982441537
0.00340787198638282	1.07407144988011	10.6496479234157	1.03659895169327	10.6496479234157	1.03513737660032	1.07170174336925	11.4688516098322	1.03606497302485	11.4688516098322	1.03452854416533	0.00367001598533534	0.0325155519461745	21.2992958468313	-0.00409059381311726	0.00344451045129739
0.00367001598533534	1.07285066900107	11.4688516098322	1.03612487486143	11.4688516098322	1.03476957742117	1.07132349357769	12.2880552962488	1.03561059122562	12.2880552962488	1.03408347398706	0.00393215998428786	-0.00372995580385867	22.9377032196645	-0.0122958427354549	0.00663176423210939
0.00393215998428786	1.07119844246035	12.2880552962488	1.03554439869633	12.2880552962488	1.0342199304848	1.07098721765215	13.1072589826654	1.03518414968824	13.1072589826654	1.03366598724863	0.00419430398324039	0.0582693255734477	24.5761105924977	-0.00807567243728272	-0.00902081501954263
0.00419430398324039	1.07296829440205	13.1072589826654	1.03505671600278	13.1072589826654	1.03371306072023	1.07068785739887	13.926462669082	1.03478221279567	13.926462669082	1.03327268356091	0.00445644798219291	-0.143949526929932	26.2145179653308	-0.0128378903964764	-0.00844963200776228
0.00445644798219291	1.06549922101732	13.926462669082	1.03471652926837	13.926462669082	1.03325197037049	1.07042096558136	14.7456663554986	1.03440193321514	14.7456663554986	1.03290074511407	0.00471859198114544	-0.0199322391599475	27.852925338164	-0.0254358094171716	-0.0152891955672224
0.00471859198114544	1.06986375808605	14.7456663554986	1.03448016819581	14.7456663554986	1.0330701136367	1.06996941920783	16.3840737283318	1.03369719030905	16.3840737283318	1.03221190461719	0.00524287997905048	0.141134042013863	29.4913327109972	0.019057481566181	-0.0154799298687239
0.00524287997905049	1.07328200025662	16.3840737283318	1.03369461543721	16.3840737283318	1.03239105073956	1.06960662976086	18.022481101165	1.03305491785177	18.022481101165	1.03158462299719	0.00576716797695553	0.0433086070350684	32.7681474566636	0.0192337420859087	0.0227615674570782
0.00576716797695553	1.0706684969402	18.022481101165	1.03305897957236	18.022481101165	1.03168498719866	1.06931253811603	19.6608884739981	1.03246412980357	19.6608884739981	1.03100803506377	0.00629145597486058	0.0442374348685937	36.0449622023299	0.007739589834259	0.0108867483857237
0.00629145597486058	1.07051800998453	19.6608884739981	1.03242267757116	19.6608884739981	1.03103422592444	1.06907163786318	21.2992958468313	1.03191656552355	21.2992958468313	1.03047397394575	0.00681574397276563	-0.0207374867926005	39.3217769479963	0.00159804246113122	-0.00912440577372644
0.00681574397276563	1.06855568589807	21.2992958468313	1.03188467448876	21.2992958468313	1.03052434446317	1.06887194185512	22.9377032196645	1.03140586921273	22.9377032196645	1.02997615845454	0.00734003197067068	0.00252355674366585	42.5985916936626	-0.00912614795207992	-0.0166826127878346
0.00734003197067068	1.06893306196202	22.9377032196645	1.03131003248494	22.9377032196645	1.02990798835566	1.06870418334759	24.5761105924977	1.03092705120105	24.5761105924977	1.02950965959247	0.00786431996857573	0.016440454781199	45.875406439329	-0.0170368037633754	-0.0192903254963355
0.00786431996857573	1.06913743766349	24.5761105924977	1.03086530321442	24.5761105924977	1.02944784766922	1.0685611984786	26.2145179653308	1.0304761240284	26.2145179653308	1.029070540179	0.00838860796648077	0.0240870310125509	49.1522211849953	-0.00229603632791709	-0.0304382572925701
0.00838860796648078	1.06923951838229	26.2145179653308	1.03037889227029	26.2145179653308	1.02895817540249	1.06843744892372	27.852925338164	1.03004985037232	27.852925338164	1.02865560524908	0.00891289596438583	-0.0232929591743775	52.4290359306617	-0.0152283504319124	-0.0364485627204606
0.00891289596438583	1.06781755783588	27.852925338164	1.0298576296302	27.852925338164	1.02854376449317	1.06832865290749	29.4913327109972	1.0296455645338	29.4913327109972	1.02826222530157	0.00943718396229087	-0.0111686266112551	55.7058506763281	-0.0226029189047508	-0.0392507755817021
0.00943718396229087	1.06809772331662	29.4913327109972	1.0297889604308	29.4913327109972	1.02842667490636	1.06814343050627	32.7681474566636	1.02889441207668	32.7681474566636	1.02753170748862	0.010485759958101	-0.0204483879550573	58.9826654219944	0.0673779732027694	-0.0402494832994737
0.010485759958101	1.06773668275874	32.7681474566636	1.02903870993684	32.7681474566636	1.02760996160356	1.06798707376472	36.0449622023299	1.02820864881364	36.0449622023299	1.02686517656753	0.0115343359539111	0.0188893510189177	65.5362949133271	0.0428083975113648	0.0484776828684662
0.0115343359539111	1.06835683707783	36.0449622023299	1.02826662742821	36.0449622023299	1.02679969827375	1.06784854494267	39.3217769479963	1.02757793037533	39.3217769479963	1.02625245247443	0.0125829119497212	-0.0899146203630901	72.0899244046598	0.0352943106661857	0.0314219190189688
0.0125829119497212	1.06603007720113	39.3217769479963	1.02758992231124	39.3217769479963	1.02613417411801	1.06772123998629	42.5985916936626	1.02699436578396	42.5985916936626	1.02568577795268	0.0136314879455313	0.00712675816422354	78.6435538959925	0.0226007403568938	0.0247654955860882
0.0136314879455313	1.06786783905206	42.5985916936626	1.02692565834879	42.5985916936626	1.02554974388891	1.06760120424428	45.875406439329	1.02645176790236	45.875406439329	1.02515907710997	0.0146800639413414	-0.063974003960413	85.1971833873253	0.00839865771679312	0.0120378742649609
0.0146800639413414	1.06626836639425	45.875406439329	1.02632387889739	45.875406439329	1.02494580737385	1.06748606629844	49.1522211849953	1.02594517303581	49.1522211849953	1.0246674804106	0.0157286399371515	-0.0619487992169229	91.750812878658	-0.0109927101977286	3.19606765258558E-4
0.0157286399371515	1.06608688661469	49.1522211849953	1.0259277365772	49.1522211849953	1.02440871850011	1.06737440089079	52.4290359306617	1.0254705215819	52.4290359306617	1.02420700905666	0.0167772159329615	0.0539342303947314	98.3044423699907	-0.00860541681525829	-0.00617457564399169
0.0167772159329616	1.06839341953677	52.4290359306617	1.02535580274814	52.4290359306617	1.02392999883947	1.06726534825	55.7058506763281	1.02502443886508	55.7058506763281	1.02377435849641	0.0178257919287716	-0.0134039891850109	104.858071861323	-0.0199373891014852	-0.0184734036642871
0.0178257919287716	1.06700637198939	55.7058506763281	1.02485440199801	55.7058506763281	1.0234851547833	1.06715838662456	58.9826654219944	1.02460408045037	58.9826654219944	1.02336674571244	0.0188743679245817	0.0279207872252193	111.411701352656	-0.0333243336571223	-0.0272210882403504
0.0188743679245817	1.06762431778292	58.9826654219944	1.02511121201819	58.9826654219944	1.02371542852741	1.06694957869057	65.5362949133271	1.02383116760045	65.5362949133271	1.02261747532558	0.0209715199162019	0.0256187796762613	117.965330843989	0.120740799836107	-0.0285086324450397
0.0209715199162019	1.06735345229842	65.5362949133271	1.02415565244314	65.5362949133271	1.02284636038428	1.06674659876811	72.0899244046598	1.02313604027224	72.0899244046598	1.02194382149704	0.0230686719078221	-0.00646035265644166	131.072589826654	0.070765061112856	0.123306885662562
0.0230686719078221	1.06663373368352	72.0899244046598	1.0234029864768	72.0899244046598	1.02212561425437	1.06654885859786	78.6435538959925	1.02250664316035	78.6435538959925	1.02133402377154	0.0251658238994423	-0.0422110029242944	144.17984880932	0.0263428081236987	0.0759970317023283
0.0251658238994423	1.06578379264858	78.6435538959925	1.0226789964829	78.6435538959925	1.02142249981394	1.06635605489708	85.1971833873253	1.02193349796237	85.1971833873253	1.02077884510607	0.0272629758910625	0.0527779488551206	157.287107791985	-0.00827675950246201	0.0371418432690204
0.0272629758910625	1.06725593397756	85.1971833873253	1.0219979105097	85.1971833873253	1.02078120219219	1.06616798893446	91.750812878658	1.02140899605771	91.750812878658	1.02027087691841	0.0293601278826827	-0.0916453604401137	170.394366774651	-0.0343389836536357	-3.59618579593624E-4
0.0293601278826827	1.06454479942852	91.750812878658	1.02132271308616	91.750812878658	1.02022453551462	1.06598450202578	98.3044423699907	1.0209269264596	98.3044423699907	1.01980407590529	0.0314572798743029	0.0255842682248736	183.501625757316	-0.0685238319015689	-0.0321798189441282
0.0314572798743029	1.06642574602523	98.3044423699907	1.02085867981076	98.3044423699907	1.01966293150515	1.06580545242114	104.858071861323	1.02048214854443	104.858071861323	1.01937344331507	0.0335544318659231	-0.0943952994332608	196.608884739981	-0.0906079437996348	-0.0666739379272733
0.0335544318659231	1.06414536727521	104.858071861323	1.02032121188045	104.858071861323	1.01916062625488	1.06563070697323	111.411701352656	1.02007035790963	111.411701352656	1.01897479574756	0.0356515838575433	0.0423235633391459	209.716143722647	-0.117245215037013	-0.0912018140850907
0.0356515838575433	1.06637804559365	111.411701352656	1.01979722209674	111.411701352656	1.01874977630534	1.06546013808563	117.965330843989	1.01968791441616	117.965330843989	1.01860459700007	0.0377487358491635	-0.0444004324180123	222.823402705312	-0.14105848590336	-0.11777926116265
0.0377487358491635	1.06480727065289	117.965330843989	1.02069102203092	117.965330843989	1.0195957604868	1.0651310410506	131.072589826654	1.01899908536276	131.072589826654	1.01793791011085	0.0419430398324039	0.0127827249189124	235.930661687978	0.0881997897196798	-0.137152354159101
0.0419430398324039	1.06532517710085	131.072589826654	1.01961647614915	131.072589826654	1.01858459852479	1.06481722104184	144.17984880932	1.01839561418212	144.17984880932	1.01735392430154	0.0461373438156443	-0.0179458189549342	262.145179653309	0.036472174606832	0.0904115040588956
0.0461373438156443	1.06456905474092	144.17984880932	1.01863878963873	144.17984880932	1.01768862569	1.06451779406955	157.287107791985	1.01786233890881	157.287107791985	1.01683793101539	0.0503316477988847	-0.0154593394075731	288.359697618639	0.00647789309754367	0.0420396916841688
0.0503316477988847	1.06429212419245	157.287107791985	1.0177837536133	157.287107791985	1.01683458044749	1.06423192851835	170.394366774651	1.01738754690217	170.394366774651	1.01637857277297	0.054525951782125	-0.048219492722416	314.57421558397	-0.0189578814902547	0.00643994385991567
0.054525951782125	1.06350221557485	170.394366774651	1.01704895654719	170.394366774651	1.01606636840399	1.06395884196832	183.501625757316	1.01696202889286	183.501625757316	1.0159669226592	0.0587202557653654	-0.0454701475623084	340.788733549301	-0.0513561623993757	-0.0222083414015525
0.0587202557653654	1.06329063190165	183.501625757316	1.01625526635047	183.501625757316	1.01528976950609	1.06369779826841	196.608884739981	1.0165784340899	196.608884739981	1.0155958572862	0.0629145597486058	0.0300616467912087	367.003251514632	-0.0717159905223043	-0.0545613631708658
0.0629145597486058	1.06414470169939	196.608884739981	1.01560487648502	196.608884739981	1.01463544600314	1.06344810479145	209.716143722647	1.01623081805646	209.716143722647	1.0152596174798	0.0671088637318462	0.070772688188062	393.217769479963	-0.0928486291637419	-0.0713861893525271
0.0671088637318462	1.06442829602494	209.716143722647	1.01492512835234	209.716143722647	1.01398079198121	1.06320910985314	222.823402705312	1.01591431822167	222.823402705312	1.01495349315794	0.0713031677150866	0.048007085900843	419.432287445294	-0.101933134832079	-0.0896647017943574
0.0713031677150866	1.06390442827726	222.823402705312	1.01428321775189	222.823402705312	1.01339992190279	1.06298020028429	235.930661687978	1.01562491629322	235.930661687978	1.01467359270686	0.075497471698327	0.0447202649240571	445.646805410624	-0.104275852630358	-0.0982556391377851
0.075497471698327	1.06353493815005	235.930661687978	1.01667239754942	235.930661687978	1.01573103689937	1.06255036358691	262.145179653309	1.01511453547074	262.145179653309	1.01418000068059	0.0838860796648078	-0.00933260234332002	471.861323375955	0.206610292800234	-0.101426173500966
0.0838860796648078	1.06242760386045	262.145179653309	1.01557499323495	262.145179653309	1.01470156002579	1.06215437618988	288.359697618639	1.01467867503905	288.359697618639	1.01375850931852	0.0922746876312885	0.0290586509046254	524.290359306617	0.167490561293615	0.21984799451574
0.0922746876312885	1.06256343604337	288.359697618639	1.01476545781889	288.359697618639	1.01384310700909	1.06178850306983	314.57421558397	1.01430208991625	314.57421558397	1.0133943618572	0.100663295597769	-0.00277648082974283	576.719395237279	0.142505975937029	0.18095026621247
0.100663295597769	1.06174968630718	314.57421558397	1.01403515048313	314.57421558397	1.01308772495813	1.0614494370624	340.788733549301	1.01397343844263	340.788733549301	1.01307658173327	0.10905190356425	-0.0131517793617666	629.14843116794	0.121108443860161	0.166623462982034
0.10905190356425	1.06127801916154	340.788733549301	1.01321072367732	340.788733549301	1.0122859786948	1.06113424963941	367.003251514632	1.01368410479862	367.003251514632	1.01279683159789	0.117440511530731	0.00589126184422037	--	--	0.154064160025988
0.117440511530731	1.06120990059253	367.003251514632	1.01255885860725	367.003251514632	1.01170744033448	1.06084034735247	393.217769479963	1.01342742468982	393.217769479963	1.01254866327396	0.125829119497212	0.0256049272362712	--	--	--
0.125829119497212	1.06116454936697	393.217769479963	1.01190243932165	393.217769479963	1.01110969226235	1.06056543329075	419.432287445294	1.01319816140873	419.432287445294	1.01232701035542	0.134217727463692	0.025169226762516	--	--	--
0.134217727463692	1.06086297571006	419.432287445294	1.01145032502057	419.432287445294	1.01068879168428	1.06030747297544	445.646805410624	1.01299214242126	445.646805410624	1.01212783632964	0.142606335430173	0.0689992927851207	--	--	--
0.142606335430173	1.06128132756465	445.646805410624	1.01112722297849	445.646805410624	1.01036102947579	1.06006466418014	471.861323375955	1.01280600177121	471.861323375955	1.01194788519752	0.150994943396654	0.0383866608212873	--	--	--
0.150994943396654	1.06053920315167	471.861323375955	1.01666667042069	471.861323375955	1.01594054924521	1.05961829634472	524.290359306617	1.01248285713976	524.290359306617	1.01163549697184	0.167772159329616	0.0439887219184305	--	--	--
0.167772159329616	1.06015313640368	524.290359306617	1.0158142414327	524.290359306617	1.01513490423442	1.05921561625556	576.719395237279	1.01221197968186	576.719395237279	1.01137364710416	0.184549375262577	-0.00765956484001731	--	--	--
0.184549375262577	1.05912248984833	576.719395237279	1.01522680068292	576.719395237279	1.01480893341359	1.05884820741173	629.14843116794	1.01198163692788	629.14843116794	1.01115098892415	0.201326591195539	0.0252288856657745	--	--	--
0.201326591195539	1.05915617328892	629.14843116794	1.0146996861306	629.14843116794	1.014516542712	1.05850945277333	681.577467098602	1.0117833642976	681.577467098602	1.01095933679671	0.2181038071285	-0.00579094978368834	--	--	--
0.2181038071285	1.05843625474298	681.577467098602	1.0143387712868	681.577467098602	1.0141052556864	1.05819414512329	734.006503029264	1.01161090101318	734.006503029264	1.01079263663728	0.234881023061462	-0.0271294645759719	--	--	--
0.234881023061462	1.05785434685298	734.006503029264	1.01396322254597	734.006503029264	1.01376695840793	1.0578981819393	786.435538959925	1.01145951653073	786.435538959925	1.01064631431591	0.251658238994423	-0.00875649523230776	--	--	--
0.251658238994423	1.05779676398172	786.435538959925	1.01356968196896	786.435538959925	1.01345183671349	1.05761832643951	838.864574890587	1.01132556985685	838.864574890587	1.0105168493867	0.268435454927385	-0.0339509751763901	--	--	--
0.268435454927385	1.05721644758712	838.864574890587	1.01346779776853	838.864574890587	1.01335795108163	1.05735202044516	891.293610821249	1.0112062128991	891.293610821249	1.01040148816181	0.285212670860346	-0.0404312536198132	--	--	--
0.285212670860346	1.05690140335064	891.293610821249	1.01338575640945	891.293610821249	1.01327323861938	1.05709723781844	943.722646751911	1.01109918575114	943.722646751911	1.01029804571934	0.301989886793308	-0.00439490000540817	--	--	--
0.301989886793308	1.05704874185858	943.722646751911	1.02669877087654	943.722646751911	1.02663097394188	1.05661613446841	1048.58071861323	1.01091519637284	1048.58071861323	1.01012022267511	0.335544318659231	-0.0169668279700982	--	--	--
0.335544318659231	1.05642866133366	1048.58071861323	1.02659425822348	1048.58071861323	1.0265059219306	1.05616566614166	1153.43879047456	1.01076271577166	1153.43879047456	1.00997285620973	0.369098750525154	-0.0154685352133013	--	--	--
0.369098750525154	1.05600030887973	1153.43879047456	1.02712708421205	1153.43879047456	1.0271901954157	1.05573980695493	1258.29686233588	1.01063429078911	1258.29686233588	1.00984874128593	0.402653182391077	-0.0462044212811279	--	--	--
0.402653182391077	1.05523382851164	1258.29686233588	1.02765831194714	1258.29686233588	1.02764859020027	1.05533458491642	1363.1549341972	1.01052464683848	1363.1549341972	1.00974277911262	0.436207614257	-0.0256525202110664	--	--	--
0.436207614257	1.05506249202311	1363.1549341972	1.02791397140635	1363.1549341972	1.0278768086257	1.05494730192039	1468.01300605853	1.01042994614423	1468.01300605853	1.00965125994699	0.469762046122923	-0.0103980942745412	--	--	--
0.469762046122923	1.05483261719885	1468.01300605853	1.02807510487419	1468.01300605853	1.02792638001969	1.05457605458014	1572.87107791985	1.01034732972446	1572.87107791985	1.00957142026628	0.503316477988847	-0.0119903771420367	--	--	--
0.503316477988847	1.05445029030805	1572.87107791985	1.0286413354345	1572.87107791985	1.02850368024328	1.0542194396097	1677.72914978117	1.01027462407447	1677.72914978117	1.00950115919068	0.53687090985477	-0.00432861881502983	--	--	--
0.53687090985477	1.05417293226236	1677.72914978117	1.02877834654226	1677.72914978117	1.02875094816538	1.0538763724353	1782.5872216425	1.01021014736116	1782.5872216425	1.00943885111994	0.570425341720693	-0.0135080762117628	--	--	--
0.570425341720693	1.05373620311294	1782.5872216425	1.02925183741936	1782.5872216425	1.02929024727759	1.05354597529509	1887.44529350382	1.01015257784963	1887.44529350382	1.00938321853761	0.603979773586616	-0.00899721818954758	--	--	--
0.603979773586616	1.05345307581167	1887.44529350382	1.06747804593107	1887.44529350382	1.06741863341582	1.05292032487841	2097.16143722647	1.01005415169411	2097.16143722647	1.00928810529547	0.671088637318462	-0.00192767649741627	--	--	--
0.671088637318462	1.0529000836553	2097.16143722647	1.07244519716377	2097.16143722647	1.07266270648923	1.0523375494431	2306.87758094911	1.00997309563504	2306.87758094911	1.00920977882032	0.738197501050308	-0.0287353445985475	--	--	--
0.738197501050308	1.05204773807154	2306.87758094911	1.07828225839011	2306.87758094911	1.07867754304483	1.05179356934278	2516.59372467176	1.0099051856774	2516.59372467176	1.00914415670509	0.805306364782154	-0.00101976299745028	--	--	--
0.805306364782155	1.05178310358436	2516.59372467176	1.08569604288921	2516.59372467176	1.08607210934092	1.0512848439208	2726.30986839441	1.00984746449272	2726.30986839441	1.00908838081871	0.872415228514001	-8.42182465453876E-4	--	--	--
0.872415228514001	1.05127620982159	2726.30986839441	1.09509590152899	2726.30986839441	1.09546383534748	1.05080822907885	2936.02601211705	1.00979779977375	2936.02601211705	1.00904039042003	0.939524092245847	0.00197505645056639	--	--	--
0.939524092245847	1.05082834925872	2936.02601211705	1.10597335342794	2936.02601211705	1.10673789548748	1.05036090409835	3145.7421558397	1.0097546153179	3145.7421558397	1.00899866223547	1.00663295597769	0.00463179769845043	--	--	--
1.00663295597769	1.05040680533505	3145.7421558397	1.12005794475891	3145.7421558397	1.12121300241216	1.04994032658432	3355.45829956235	1.00971672085144	3355.45829956235	1.008962045979	1.07374181970954	0.0324260825812662	--	--	--
1.07374181970954	1.05026558739426	3355.45829956235	1.1381236644458	3355.45829956235	1.13939608184621	1.04954419982353	3565.174443285	1.00968320073709	3565.174443285	1.00892965678707	1.14085068344139	0.0203984241813441	--	--	--
1.14085068344139	1.04974415850884	3565.174443285	1.16155221119389	3565.174443285	1.16303048672291	1.04917044644471					1.20795954717323	0.0147968431659772	--	--	--
1.20795954717323	1.04931489634319					1.04848271470443					1.34217727463692	0.0135947750252558	--	--	--
1.34217727463692	1.04861137163794					1.04786410790782					1.47639500210062	0.0105234614136936	--	--	--
1.47639500210062	1.04796676009387					1.04730391527904					1.61061272956431	-4.35724824275525E-4	--	--	--
1.61061272956431	1.04729972192808					1.04679330762428					1.744830457028	0.0283101295935497	--	--	--
1.744830457028	1.04706794117764					1.04632498944428					1.87904818449169	0.0215977297912215	--	--	--
1.87904818449169	1.04652927045162					1.04589291747964					2.01326591195539	-0.00390764502286666	--	--	--
2.01326591195539	1.04585639111821					1.04549207260571					2.14748363941908	-0.00190414953189126	--	--	--
2.14748363941908	1.04547399334975					1.04511827467857					2.28170136688277	0.0110381677212093	--	--	--
2.28170136688277	1.04522139609812					1.04476803202361					2.41591909434647	0.00906728201218832	--	--	--
2.41591909434646	1.04485221576302					1.04412697567413					2.68435454927385	0.00199825546522893	--	--	--
2.68435454927385	1.04414513269396					1.04355061616941					2.95279000420123	0.0127796887627722	--	--	--
2.95279000420123	1.04366610161132					1.04302584954035					3.22122545912862	0.00639742366002344	--	--	--
3.22122545912862	1.04308312118361					1.04254313408914					3.489660914056	0.00800194386880203	--	--	--
3.489660914056	1.04261552338732					1.04209539885461					3.75809636898339	-0.0151771825667695	--	--	--
3.75809636898339	1.04195997806743					1.04167730435984					4.02653182391077	-0.00117480401336825	--	--	--
4.02653182391077	1.04166693433732					1.0412847387872					4.29496727883816	-0.0107263245386412	--	--	--
4.29496727883816	1.04119089479357					1.04091447222431					4.56340273376554	-0.0120811608722571	--	--	--
4.56340273376554	1.04080939526006					1.04056391755122					4.83183818869293	-0.0131010261284895	--	--	--
4.83183818869293	1.04045133777549					1.03991385782658					5.3687090985477	-0.0105530284664536	--	--	--
5.3687090985477	1.03982254607749					1.03932149346637					5.90558000840247	-0.0107263508011466	--	--	--
5.90558000840247	1.03922954130833					1.03877732128945					6.44245091825724	-0.00320407122749477	--	--	--
6.44245091825724	1.0387502189693					1.03827410498975					6.97932182811201	-0.00139526590771662	--	--	--
6.97932182811201	1.03826226811749					1.03780614687518					7.51619273796678	-0.0122709742828747	--	--	--
7.51619273796678	1.03770234694197					1.03736885123012					8.05306364782155	-0.00232368169449513	--	--	--
8.05306364782155	1.03734936764741					1.03695844516764					8.58993455767632	-0.00705388193633426	--	--	--
8.58993455767632	1.03690048799568					1.03657178957014					9.12680546753109	-0.0147527707624983	--	--	--
9.12680546753109	1.03645085952988					1.03620624478209					9.66367637738586	0.0101628707806213	--	--	--
9.66367637738586	1.03628892602139					1.03552985602766					10.7374181970954	0.0144123430313395	--	--	--
10.7374181970954	1.03564547286218					1.03491493198426					11.8111600168049	0.00881443334595203	--	--	--
11.8111600168049	1.03498542536912					1.03435074148307					12.8849018365145	-1.21668978994485E-4	--	--	--
12.8849018365145	1.03434978145904					1.03382908241825					13.958643656224	0.00212120487293938	--	--	--
13.958643656224	1.0338457469338					1.03334356787186					15.0323854759336	-0.0096976342256621	--	--	--
15.0323854759336	1.03326827414764					1.03288914226962					16.1061272956431	-0.0136614198018199	--	--	--
16.1061272956431	1.03278322841338					1.03246174508614					17.1798691153526	-0.0140469414994672	--	--	--
17.1798691153526	1.03235314918689					1.0320580720234					18.2536109350622	-0.0245092195203244	--	--	--
18.2536109350622	1.03187318205443					1.03167540217189					19.3273527547717	0.0125201735715734	--	--	--
19.3273527547717	1.03176938870713					1.03096437424867					21.4748363941908	0.0123053579463742	--	--	--
21.4748363941908	1.03105636017134					1.03031446111051					23.6223200336099	0.00505150868829703	--	--	--
23.6223200336099	1.03035192075272					1.02971530324908					25.769803673029	-0.00175849978129269	--	--	--
25.769803673029	1.02970241570164					1.02915911302207					27.917287312448	-0.010439378620566	--	--	--
27.917287312448	1.02908283541859					1.02863988356516					30.0647709518671	-0.00546913736604842	--	--	--
30.0647709518671	1.02860026847138					1.02815287724683					32.2122545912862	-0.0169837727283893	--	--	--
32.2122545912862	1.02803060983322					1.02769428428227					34.3597382307053	-0.0260234503858529	--	--	--
34.3597382307053	1.02750463197826					1.02726098852373					36.5072218701243	-0.0300599574900173	--	--	--
36.5072218701243	1.02704131216506					1.02685040280569					38.6547055095434	0.0318983827651263	--	--	--
38.6547055095434	1.0270813985737					1.02608897951663					42.9496727883816	0.0173188209916736	--	--	--
42.9496727883816	1.02621542095535					1.0253961180636					47.2446400672197	0.00347316506400424	--	--	--
47.2446400672197	1.02542165648691					1.02476137915944					51.5396073460579	0.00822323280934184	--	--	--
51.5396073460579	1.02482245972107					1.02417666554133					55.8345746248961	-0.00171886738935106	--	--	--
55.8345746248961	1.02416377985167					1.02363553313956					60.1295419037342	-0.0113416525151312	--	--	--
60.1295419037342	1.02354974868749					1.02313274547258					64.4245091825724	-0.0137605578336075	--	--	--
64.4245091825724	1.02302830756633					1.0226639738208					68.7194764614105	-0.0318883948069811	--	--	--
68.7194764614105	1.0224200734174					1.02222558854787					73.0144437402487	-0.03466226401542	--	--	--
73.0144437402487	1.02195971443746					1.02181450955032					77.3094110190869	0.0753679350929829	--	--	--
77.3094110190869	1.0223887444769					1.02106406535375					85.8993455767632	0.0599756135084216	--	--	--
85.8993455767632	1.02152687494461					1.02039543515441					94.4892801344395	0.0573891060242415	--	--	--
94.4892801344395	1.0208487730183					1.01979540594364					103.079214692116	0.0415702751855824	--	--	--
103.079214692116	1.02013392053546					1.01925359700057					111.669149249792	0.0298366177034609	--	--	--
111.669149249792	1.01949878014569					1.0187617023547					120.259083807468	0.00477137939749459	--	--	--
120.259083807468	1.01880199418358					1.01831297531858					128.849018365145	-0.0188014132277476	--	--	--
128.849018365145	1.01814787091115					1.01790186581347					137.438952922821	-0.0304705319113804	--	--	--
137.438952922821	1.01762237113306					1.01752375814914					146.028887480497	-0.0622260813504805	--	--	--
146.028887480497	1.01693738601345					1.01717477709989					154.618822038174	0.112192124804173	--	--	--
154.618822038174	1.01825404371192					1.01655155339579					171.798691153526	0.0708484511551102	--	--	--
171.798691153526	1.01726836402632					1.01601123112293					188.978560268879	0.0201012213569666	--	--	--
188.978560268879	1.01622704996637					1.01553818864633					206.158429384232	-0.0105079693858473	--	--	--
206.158429384232	1.01542115903175					1.015120528235					223.338298499584	-0.0437025051937089	--	--	--
223.338298499584	1.01461044425915					1.01474901921257					240.518167614937	-0.0678168529286624	--	--	--
240.518167614937	1.01392350009752					1.01441638501027					257.69803673029	-0.0951021306193063	--	--	--
257.69803673029	1.01321820667777					1.01411680904137					274.877905845642	-0.112490149275688	--	--	--
274.877905845642	1.0126378769502					1.0138455842368					292.057774960995	-0.126190040295267	--	--	--
292.057774960995	1.01212513734333					1.01359885944323					309.237644076347	0.121764327288452	--	--	--
309.237644076347	1.01532590748929					1.0131667112737					343.597382307053	0.0758293452764782	--	--	--
343.597382307053	1.0143129286855					1.01280065009093					377.957120537758	0.0453509243637562	--	--	--
377.957120537758	1.01353819527408					1.01248658023808					412.316858768463	0.0205970817772205	--	--	--
412.316858768463	1.012841512741					1.01221415309165					446.676596999169	0.00939959421400926	--	--	--
446.676596999169	1.01238437172906					1.01197559801339					481.036335229874	-6.29465592053787E-4	--	--	--
481.036335229874	1.0119636247017					1.01176496584616					515.396073460579	-0.023537118750518	--	--	--
515.396073460579	1.0113003172053					1.01157762431779					549.755811691284	-0.02531287727396	--	--	--
549.755811691284	1.01105599693639					1.01140991252886					584.11554992199	-0.0297210756358595	--	--	--
584.11554992199	1.01077008900809					1.01125889887896					--	--	--	--	--
618.475288152695	1.01851865717122					1.01099789472488					--	--	--	--	--
687.194764614105	1.01801645591353					1.01078023556481					--	--	--	--	--
755.914241075516	1.01761634834985					1.0105959536779					--	--	--	--	--
824.633717536926	1.01732481925156					1.01043792008287					--	--	--	--	--
893.353193998337	1.01748755398715					1.01030090103396					--	--	--	--	--
962.072670459748	1.0172409567121					1.01018096742252					--	--	--	--	--
1030.79214692116	1.01700178398217					1.01007511209716					--	--	--	--	--
1099.51162338257	1.01723508126994					1.00998099442784					--	--	--	--	--
1168.23109984398	1.01726223915506					1.00989676534018					--	--	--	--	--
1236.95057630539	1.03693766442982					1.00975233375156					--	--	--	--	--
1374.38952922821	1.03757740398375					1.0096329859364					--	--	--	--	--
1511.82848215103	1.03831795378198					1.00953271142909					--	--	--	--	--
1649.26743507385	1.03936801993207					1.00944727772607					--	--	--	--	--
1786.70638799667	1.04022082819436					1.0093736181784					--	--	--	--	--
1924.1453409195	1.04225440178732					1.00930945646451					--	--	--	--	--
2061.58429384232	1.04410595692257					1.00925306742257					--	--	--	--	--
2199.02324676514	1.04636497764073					1.00920311977367					--	--	--	--	--
2336.46219968796	1.0490402577038					1.00915856979028					--	--	--	--	--
2473.90115261078	1.11581608552185					1.00908250528694					--	--	--	--	--
2748.77905845642	1.131994681605					1.00901996113175					--	--	--	--	--
3023.65696430206	1.15453310721227					1.00896762766045					--	--	--	--	--
3298.53487014771	1.1848886901777					1.00892319379836					--	--	--	--	--
3573.41277599335	1.22983701759167					1.00888499689107					--	--	--	--	--
3848.29068183899	1.30431696778221					1.00885181022016					--	--	--	--	--
4123.16858768463	1.44940522732663					1.00882270893089					--	--	--	--	--
4398.04649353027	1.8339921144788					1.00879698257051					--	--	--	--	--
4672.92439937592	6.27168130934435										--	--	--	--	--
