# Supplementary material for: Unraveling the hidden temporal range of fast β2-adrenergic receptor mobility by time-resolved fluorescence
Source: Commun Biol. 2022 Feb 28;5:176. doi: 10.1038/s42003-022-03106-4 (PMC8885909; doi:10.1038/s42003-022-03106-4)
Supplement: Supplementary file 4 — Supplementary Data 1 [file 42003_2022_3106_MOESM4_ESM.zip › SupplementaryData/Figure 4/4b_dACF.txt]

Time	d(ACF_perpendicular-ACF_parallel)
[ms]
	--
	--
	--
	--
	--
	--
1.00000450002025E-4	0.0597339742484665
1.12500506252278E-4	0.0626294309501345
1.25000562502531E-4	0.0652025573433388
1.50000675003038E-4	0.0695027062523199
1.75000787503544E-4	0.0728483729561484
2.0000090000405E-4	0.0754147001796953
2.25001012504556E-4	0.0773450566640695
2.50001125005062E-4	0.0787567971511755
2.75001237505569E-4	0.0797459782521277
3.00001350006075E-4	0.0803912194664839
3.25001462506581E-4	0.0807568643108383
3.50001575007088E-4	0.0808955684259902
4.000018000081E-4	0.0806566672901433
4.50002025009113E-4	0.0799334657705911
5.00002250010125E-4	0.0788992058882814
5.50002475011138E-4	0.0776696863401581
6.0000270001215E-4	0.076322208439177
6.50002925013163E-4	0.0749082757421449
7.00003150014175E-4	0.07346210666149
7.50003375015188E-4	0.072006340445842
8.000036000162E-4	0.0705558618272787
9.00004050018225E-4	0.0677060697500906
0.00100000450002025	0.0649551376522455
0.00110000495002227	0.0623186049866586
0.0012000054000243	0.0598001069446467
0.00130000585002633	0.0573980899246954
0.00140000630002835	0.0551088213165646
0.00150000675003037	0.0529277345863571
0.0016000072000324	0.0508500267156802
0.00180000810003645	0.0469857735780832
0.0020000090000405	0.0434797152539834
0.00220000990004455	0.0402985074877822
0.0024000108000486	0.0374118408034615
0.00260001170005265	0.0347922202422656
0.0028000126000567	0.0324147152723082
0.00300001350006075	0.0302567228783364
0.0032000144000648	0.0282977507215491
0.00340001530006885	0.0265192201347275
0.0036000162000729	0.024904287431335
0.004000018000081	0.0221055588369379
0.0044000198000891	0.0197957253144604
0.0048000216000972	0.0178877919828844
0.0052000234001053	0.016310253344048
0.0056000252001134	0.0150043353540067
0.0060000270001215	0.0139217285517257
0.0064000288001296	0.0130227248109051
0.0068000306001377	0.0122746858486491
0.0072000324001458	0.0116507844206881
0.008000036000162	0.0106911165846629
0.0088000396001782	0.0100103557073943
0.0096000432001944	0.00951839606910365
0.0104000468002106	0.00915435823930466
0.0112000504002268	0.00887710802826258
0.012000054000243	0.00865885111907494
0.0128000576002592	0.00848080562016162
0.0136000612002754	0.00833027845443102
0.0144000648002916	0.00819869017620611
0.016000072000324	0.00797100697964792
0.0176000792003564	0.00777042922846194
0.0192000864003888	0.00758443244207663
0.0208000936004212	0.00740724956267724
0.0224001008004536	0.00723619898527361
0.024000108000486	0.00707000852959783
0.0256001152005184	0.00690805042277454
0.0272001224005508	0.00674999209634319
0.0288001296005832	0.00659563677450059
0.032000144000648	0.00629752983728371
0.0352001584007128	0.00601293368821099
0.0384001728007776	0.00574120664907585
0.0416001872008424	0.00548176067971584
0.0448002016009072	0.00523403944689849
0.048000216000972	0.004997512827557
0.0512002304010368	0.00477167487771574
0.0544002448011016	0.00455604256345665
0.0576002592011664	0.00435015468886635
0.064000288001296	0.0039658707489727
0.0704003168014256	0.00361553368158918
0.0768003456015552	0.00329614468804806
0.0832003744016848	0.00300496987757909
0.0896004032018144	0.00273951686584023
0.096000432001944	0.00249751344072358
0.102400460802074	0.00227688811278109
0.108800489602203	0.00207575238378777
0.115200518402333	0.0018923845816638
0.128000576002592	0.0015728130797541
0.140800633602851	0.00130720838027043
0.15360069120311	0.00108645698045479
0.16640074880337	9.02984396515816E-4
0.179200806403629	7.50495265822382E-4
0.192000864003888	6.23757338659548E-4
0.204800921604147	5.18421947812486E-4
0.217600979204406	4.30874795880165E-4
0.230401036804666	3.58111940491956E-4
0.256001152005184	2.47374098384656E-4
0.281601267205702	1.70879374944977E-4
0.307201382406221	1.18038877037985E-4
0.332801497606739	8.15380820352041E-5
0.358401612807258	5.63243144022785E-5
0.384001728007776	3.89073217532676E-5
0.409601843208294	2.68761315974642E-5
0.435201958408813	1.85653089725957E-5
0.460802073609331	1.28244161923807E-5
0.512002304010368	6.11939445527288E-6
0.563202534411405	2.9199760783194E-6
0.614402764812442	1.39331764936745E-6
0.665602995213478	6.64845882292209E-7
0.716803225614515	3.17242839442677E-7
0.768003456015552	1.51377968715671E-7
0.819203686416589	7.22326450874888E-8
0.870403916817626	3.44670698648741E-8
0.921604147218662	1.64465651653067E-8
1.02400460802074	3.74469893982266E-9
1.12640506882281	8.52626136360613E-10
1.22880552962488	1.94133487063652E-10
1.33120599042696	4.42020864355186E-11
1.43360645122903	1.00644492739832E-11
1.5360069120311	2.29161134512879E-12
1.63840737283318	5.21860332725055E-13
1.74080783363525	1.18904885937354E-13
1.84320829443733	2.71449529520851E-14
2.04800921604147	1.49880108324396E-15
2.25281013764562	1.66533453693774E-16
2.45761105924977	1.66533453693774E-16
2.66241198085391	1.11022302462516E-16
2.86721290245806	1.11022302462516E-16
3.07201382406221	1.11022302462516E-16
3.27681474566636	1.11022302462516E-16
3.4816156672705	1.11022302462516E-16
3.68641658887465	1.11022302462516E-16
4.09601843208294	1.11022302462516E-16
4.50562027529124	1.11022302462516E-16
4.91522211849953	1.11022302462516E-16
5.32482396170783	1.11022302462516E-16
5.73442580491612	1.11022302462516E-16
6.14402764812442	1.11022302462516E-16
6.55362949133271	1.11022302462516E-16
6.96323133454101	1.11022302462516E-16
7.3728331777493	1.11022302462516E-16
8.19203686416589	1.11022302462516E-16
9.01124055058248	1.11022302462516E-16
9.83044423699907	1.11022302462516E-16
10.6496479234157	1.11022302462516E-16
11.4688516098322	1.11022302462516E-16
12.2880552962488	1.11022302462516E-16
13.1072589826654	1.11022302462516E-16
13.926462669082	1.11022302462516E-16
14.7456663554986	1.11022302462516E-16
16.3840737283318	1.11022302462516E-16
18.022481101165	1.11022302462516E-16
19.6608884739981	1.11022302462516E-16
21.2992958468313	1.11022302462516E-16
22.9377032196645	1.11022302462516E-16
24.5761105924977	1.11022302462516E-16
26.2145179653308	1.11022302462516E-16
27.852925338164	1.11022302462516E-16
29.4913327109972	1.11022302462516E-16
32.7681474566636	1.11022302462516E-16
36.0449622023299	1.11022302462516E-16
39.3217769479963	1.11022302462516E-16
42.5985916936626	1.11022302462516E-16
45.875406439329	1.11022302462516E-16
49.1522211849953	1.11022302462516E-16
52.4290359306617	1.11022302462516E-16
55.7058506763281	1.11022302462516E-16
58.9826654219944	1.11022302462516E-16
65.5362949133271	1.11022302462516E-16
72.0899244046598	1.11022302462516E-16
78.6435538959925	1.11022302462516E-16
85.1971833873253	1.11022302462516E-16
91.750812878658	1.11022302462516E-16
98.3044423699907	1.11022302462516E-16
104.858071861323	1.11022302462516E-16
111.411701352656	1.11022302462516E-16
117.965330843989	1.11022302462516E-16
131.072589826654	1.11022302462516E-16
144.17984880932	1.11022302462516E-16
157.287107791985	1.11022302462516E-16
170.394366774651	1.11022302462516E-16
183.501625757316	1.11022302462516E-16
196.608884739981	1.11022302462516E-16
209.716143722647	1.11022302462516E-16
222.823402705312	1.11022302462516E-16
235.930661687978	1.11022302462516E-16
262.145179653309	1.11022302462516E-16
288.359697618639	1.11022302462516E-16
314.57421558397	1.11022302462516E-16
340.788733549301	1.11022302462516E-16
367.003251514632	1.11022302462516E-16
393.217769479963	1.11022302462516E-16
419.432287445294	1.11022302462516E-16
445.646805410624	1.11022302462516E-16
471.861323375955	1.11022302462516E-16
524.290359306617	1.11022302462516E-16
576.719395237279	1.11022302462516E-16
629.14843116794	1.11022302462516E-16
681.577467098602	1.11022302462516E-16
734.006503029264	1.11022302462516E-16
786.435538959925	1.11022302462516E-16
838.864574890587	1.11022302462516E-16
891.293610821249	1.11022302462516E-16
943.722646751911	1.11022302462516E-16
1048.58071861323	1.11022302462516E-16
1153.43879047456	1.11022302462516E-16
1258.29686233588	1.11022302462516E-16
1363.1549341972	1.11022302462516E-16
1468.01300605853	1.11022302462516E-16
1572.87107791985	1.11022302462516E-16
1677.72914978117	1.11022302462516E-16
1782.5872216425	1.11022302462516E-16
1887.44529350382	1.11022302462516E-16
2097.16143722647	1.11022302462516E-16
2306.87758094911	1.11022302462516E-16
2516.59372467176	1.11022302462516E-16
2726.30986839441	1.11022302462516E-16
2936.02601211705	1.11022302462516E-16
3145.7421558397	1.11022302462516E-16
3355.45829956235	1.11022302462516E-16
3565.174443285	1.11022302462516E-16
