# Supplementary material for: Unraveling the hidden temporal range of fast β2-adrenergic receptor mobility by time-resolved fluorescence
Source: Commun Biol. 2022 Feb 28;5:176. doi: 10.1038/s42003-022-03106-4 (PMC8885909; doi:10.1038/s42003-022-03106-4)
Supplement: Supplementary file 4 — Supplementary Data 1 [file 42003_2022_3106_MOESM4_ESM.zip › SupplementaryData/Figure 4/4c_scatter.txt]

a_t_R1	a_t_R2	a_t_rot
0.19941326951238	0.112391375682193	0.553475896543449
0.202848678290119	0.111158109734108	0.543530648906805
0.155246193715581	0.0945011337868481	0.628539034661484
0.1518105619145	0.0937875373512156	0.624025890224653
0.155884011753401	0.0981527385146709	0.603719589466502
0.182529675697166	0.117343480812556	0.565475852407187
0.266376818312765	0.0912492508203724	0.642373930866863
0.256661257394127	0.0972796593903226	0.646059083215551
0.28708532582435	0.0999031755817333	0.613011498593917
0.295237428767587	0.108802841542043	0.59595972969037
0.297008185370957	0.108744653352617	0.594247161276426
0.287639416446907	0.109307333123654	0.603053250429439
0.213153028855968	0.111122368552404	0.675724602591628
0.1458639864218	0.0896985854158606	0.76443742816234
0.180642832783034	0.11721750088318	0.702139666333785
0.164874974036403	0.136062332258808	0.699062693704789
0.179314679208169	0.0957216173220186	0.724963703469812
0.377135262009427	0.175250749762425	0.447613988228148
0.63284994642875	0.367150050416142	3.15510789207389E-9
0.593306657541424	0.406693295374167	4.70844087870555E-8
0.587540302319165	0.412457209419428	2.48826140714186E-6
0.585767445621825	0.4142317619903	7.92387874258124E-7
0.628768123595581	0.371231860856347	1.55480721695079E-8
0.348302554373494	0.41259015553581	0.239107290090696
0.758312624237814	0.241687375752636	9.55069804586515E-12
0.631942088815433	0.257377830062718	0.110680081121849
0.611551871233852	0.214686381072021	0.173761747694127
0.60759936363387	0.238603011767287	0.153797624598842
0.38289502226787	0.195830529559158	0.421274448172972
0.470118767842779	0.215040772227567	0.314840459929654
0.545670387516377	0.129254782206307	0.325074830277316
0.420210997494303	0.140298737420835	0.439490265084861
0.444779839198996	0.152456488692388	0.402763672108616
0.452199224660252	0.140889918535935	0.406910856803813
0.395217848647256	0.1211633465829	0.483618804769844
0.436372299811902	0.109367825036073	0.454259875152025
0.654609629974628	0.34419869704746	0.00119167297791189
0.554173283175245	0.317252740720612	0.128573976104143
0.560848768939747	0.312155097569428	0.126996133490826
0.627884657550415	0.372114624141178	7.18308406735498E-7
0.550269315830777	0.354194906185346	0.0955357779838767
0.103774788141408	0.0621263515117073	0.834098860346885
