# Supplementary material for: Unraveling the hidden temporal range of fast β2-adrenergic receptor mobility by time-resolved fluorescence
Source: Commun Biol. 2022 Feb 28;5:176. doi: 10.1038/s42003-022-03106-4 (PMC8885909; doi:10.1038/s42003-022-03106-4)
Supplement: Supplementary file 4 — Supplementary Data 1 [file 42003_2022_3106_MOESM4_ESM.zip › SupplementaryData/Figure 4/4c_scatter_fits.txt]

a_t_rot	fit_rot_v_R1	fit_rot_v_R2	a_t_R1	fit_R1_v_R2
9.55069804586515E-12	0.652072176947239	0.349641337715482	0.103774788141408	0.058610809937575
8.34933803682164E-4	0.651520132383256	0.349313576337935	0.104429981170534	0.0589221417346068
0.00166986759781363	0.650968087819274	0.348985814960388	0.105085174199659	0.0592334735316386
0.00250480139194509	0.650416043255291	0.348658053582841	0.105740367228785	0.0595448053286705
0.00333973518607656	0.649863998691308	0.348330292205295	0.10639556025791	0.0598561371257023
0.00417466898020803	0.649311954127325	0.348002530827748	0.107050753287036	0.0601674689227341
0.00500960277433949	0.648759909563343	0.347674769450201	0.107705946316161	0.060478800719766
0.00584453656847096	0.64820786499936	0.347347008072654	0.108361139345287	0.0607901325167978
0.00667947036260242	0.647655820435377	0.347019246695108	0.109016332374412	0.0611014643138296
0.00751440415673389	0.647103775871395	0.346691485317561	0.109671525403538	0.0614127961108615
0.00834933795086536	0.646551731307412	0.346363723940014	0.110326718432663	0.0617241279078933
0.00918427174499682	0.645999686743429	0.346035962562467	0.110981911461789	0.0620354597049251
0.0100192055391283	0.645447642179447	0.345708201184921	0.111637104490914	0.062346791501957
0.0108541393332598	0.644895597615464	0.345380439807374	0.11229229752004	0.0626581232989888
0.0116890731273912	0.644343553051481	0.345052678429827	0.112947490549165	0.0629694550960206
0.0125240069215227	0.643791508487499	0.34472491705228	0.113602683578291	0.0632807868930525
0.0133589407156542	0.643239463923516	0.344397155674734	0.114257876607417	0.0635921186900843
0.0141938745097856	0.642687419359533	0.344069394297187	0.114913069636542	0.0639034504871161
0.0150288083039171	0.64213537479555	0.34374163291964	0.115568262665668	0.064214782284148
0.0158637420980485	0.641583330231568	0.343413871542093	0.116223455694793	0.0645261140811798
0.01669867589218	0.641031285667585	0.343086110164547	0.116878648723919	0.0648374458782116
0.0175336096863115	0.640479241103602	0.342758348787	0.117533841753044	0.0651487776752435
0.0183685434804429	0.63992719653962	0.342430587409453	0.11818903478217	0.0654601094722753
0.0192034772745744	0.639375151975637	0.342102826031906	0.118844227811295	0.0657714412693071
0.0200384110687059	0.638823107411654	0.34177506465436	0.119499420840421	0.066082773066339
0.0208733448628373	0.638271062847672	0.341447303276813	0.120154613869546	0.0663941048633708
0.0217082786569688	0.637719018283689	0.341119541899266	0.120809806898672	0.0667054366604026
0.0225432124511003	0.637166973719706	0.340791780521719	0.121464999927797	0.0670167684574345
0.0233781462452317	0.636614929155724	0.340464019144173	0.122120192956923	0.0673281002544663
0.0242130800393632	0.636062884591741	0.340136257766626	0.122775385986048	0.0676394320514981
0.0250480138334947	0.635510840027758	0.339808496389079	0.123430579015174	0.06795076384853
0.0258829476276261	0.634958795463776	0.339480735011532	0.124085772044299	0.0682620956455618
0.0267178814217576	0.634406750899793	0.339152973633986	0.124740965073425	0.0685734274425936
0.0275528152158891	0.63385470633581	0.338825212256439	0.125396158102551	0.0688847592396255
0.0283877490100205	0.633302661771827	0.338497450878892	0.126051351131676	0.0691960910366573
0.029222682804152	0.632750617207845	0.338169689501346	0.126706544160802	0.0695074228336891
0.0300576165982835	0.632198572643862	0.337841928123799	0.127361737189927	0.069818754630721
0.0308925503924149	0.631646528079879	0.337514166746252	0.128016930219053	0.0701300864277528
0.0317274841865464	0.631094483515897	0.337186405368705	0.128672123248178	0.0704414182247846
0.0325624179806779	0.630542438951914	0.336858643991159	0.129327316277304	0.0707527500218165
0.0333973517748093	0.629990394387931	0.336530882613612	0.129982509306429	0.0710640818188483
0.0342322855689408	0.629438349823949	0.336203121236065	0.130637702335555	0.0713754136158802
0.0350672193630723	0.628886305259966	0.335875359858518	0.13129289536468	0.071686745412912
0.0359021531572037	0.628334260695983	0.335547598480972	0.131948088393806	0.0719980772099438
0.0367370869513352	0.627782216132001	0.335219837103425	0.132603281422931	0.0723094090069757
0.0375720207454667	0.627230171568018	0.334892075725878	0.133258474452057	0.0726207408040075
0.0384069545395981	0.626678127004035	0.334564314348331	0.133913667481182	0.0729320726010393
0.0392418883337296	0.626126082440053	0.334236552970785	0.134568860510308	0.0732434043980712
0.0400768221278611	0.62557403787607	0.333908791593238	0.135224053539434	0.073554736195103
0.0409117559219925	0.625021993312087	0.333581030215691	0.135879246568559	0.0738660679921348
0.041746689716124	0.624469948748104	0.333253268838144	0.136534439597685	0.0741773997891667
0.0425816235102555	0.623917904184122	0.332925507460598	0.13718963262681	0.0744887315861985
0.0434165573043869	0.623365859620139	0.332597746083051	0.137844825655936	0.0748000633832303
0.0442514910985184	0.622813815056156	0.332269984705504	0.138500018685061	0.0751113951802622
0.0450864248926498	0.622261770492174	0.331942223327957	0.139155211714187	0.075422726977294
0.0459213586867813	0.621709725928191	0.331614461950411	0.139810404743312	0.0757340587743258
0.0467562924809128	0.621157681364208	0.331286700572864	0.140465597772438	0.0760453905713577
0.0475912262750442	0.620605636800226	0.330958939195317	0.141120790801563	0.0763567223683895
0.0484261600691757	0.620053592236243	0.33063117781777	0.141775983830689	0.0766680541654213
0.0492610938633072	0.61950154767226	0.330303416440224	0.142431176859814	0.0769793859624532
0.0500960276574386	0.618949503108278	0.329975655062677	0.14308636988894	0.077290717759485
0.0509309614515701	0.618397458544295	0.32964789368513	0.143741562918065	0.0776020495565168
0.0517658952457016	0.617845413980312	0.329320132307583	0.144396755947191	0.0779133813535487
0.052600829039833	0.61729336941633	0.328992370930037	0.145051948976316	0.0782247131505805
0.0534357628339645	0.616741324852347	0.32866460955249	0.145707142005442	0.0785360449476123
0.054270696628096	0.616189280288364	0.328336848174943	0.146362335034568	0.0788473767446442
0.0551056304222274	0.615637235724381	0.328009086797396	0.147017528063693	0.079158708541676
0.0559405642163589	0.615085191160399	0.32768132541985	0.147672721092819	0.0794700403387078
0.0567754980104904	0.614533146596416	0.327353564042303	0.148327914121944	0.0797813721357397
0.0576104318046218	0.613981102032433	0.327025802664756	0.14898310715107	0.0800927039327715
0.0584453655987533	0.613429057468451	0.326698041287209	0.149638300180195	0.0804040357298033
0.0592802993928848	0.612877012904468	0.326370279909663	0.150293493209321	0.0807153675268352
0.0601152331870162	0.612324968340485	0.326042518532116	0.150948686238446	0.081026699323867
0.0609501669811477	0.611772923776503	0.325714757154569	0.151603879267572	0.0813380311208988
0.0617851007752792	0.61122087921252	0.325386995777023	0.152259072296697	0.0816493629179307
0.0626200345694106	0.610668834648537	0.325059234399476	0.152914265325823	0.0819606947149625
0.0634549683635421	0.610116790084555	0.324731473021929	0.153569458354948	0.0822720265119943
0.0642899021576736	0.609564745520572	0.324403711644382	0.154224651384074	0.0825833583090262
0.065124835951805	0.609012700956589	0.324075950266835	0.154879844413199	0.082894690106058
0.0659597697459365	0.608460656392606	0.323748188889289	0.155535037442325	0.0832060219030898
0.0667947035400679	0.607908611828624	0.323420427511742	0.156190230471451	0.0835173537001217
0.0676296373341994	0.607356567264641	0.323092666134195	0.156845423500576	0.0838286854971535
0.0684645711283309	0.606804522700658	0.322764904756649	0.157500616529702	0.0841400172941854
0.0692995049224624	0.606252478136676	0.322437143379102	0.158155809558827	0.0844513490912172
0.0701344387165938	0.605700433572693	0.322109382001555	0.158811002587953	0.084762680888249
0.0709693725107253	0.60514838900871	0.321781620624008	0.159466195617078	0.0850740126852809
0.0718043063048567	0.604596344444728	0.321453859246462	0.160121388646204	0.0853853444823127
0.0726392400989882	0.604044299880745	0.321126097868915	0.160776581675329	0.0856966762793445
0.0734741738931197	0.603492255316762	0.320798336491368	0.161431774704455	0.0860080080763764
0.0743091076872511	0.60294021075278	0.320470575113821	0.16208696773358	0.0863193398734082
0.0751440414813826	0.602388166188797	0.320142813736275	0.162742160762706	0.08663067167044
0.0759789752755141	0.601836121624814	0.319815052358728	0.163397353791831	0.0869420034674719
0.0768139090696455	0.601284077060832	0.319487290981181	0.164052546820957	0.0872533352645037
0.077648842863777	0.600732032496849	0.319159529603634	0.164707739850082	0.0875646670615355
0.0784837766579085	0.600179987932866	0.318831768226088	0.165362932879208	0.0878759988585674
0.0793187104520399	0.599627943368883	0.318504006848541	0.166018125908334	0.0881873306555992
0.0801536442461714	0.599075898804901	0.318176245470994	0.166673318937459	0.088498662452631
0.0809885780403029	0.598523854240918	0.317848484093447	0.167328511966585	0.0888099942496629
0.0818235118344343	0.597971809676935	0.317520722715901	0.16798370499571	0.0891213260466947
0.0826584456285658	0.597419765112953	0.317192961338354	0.168638898024836	0.0894326578437265
0.0834933794226973	0.59686772054897	0.316865199960807	0.169294091053961	0.0897439896407584
0.0843283132168287	0.596315675984987	0.31653743858326	0.169949284083087	0.0900553214377902
0.0851632470109602	0.595763631421005	0.316209677205714	0.170604477112212	0.090366653234822
0.0859981808050917	0.595211586857022	0.315881915828167	0.171259670141338	0.0906779850318539
0.0868331145992231	0.594659542293039	0.31555415445062	0.171914863170463	0.0909893168288857
0.0876680483933546	0.594107497729057	0.315226393073073	0.172570056199589	0.0913006486259175
0.0885029821874861	0.593555453165074	0.314898631695527	0.173225249228714	0.0916119804229494
0.0893379159816175	0.593003408601091	0.31457087031798	0.17388044225784	0.0919233122199812
0.090172849775749	0.592451364037108	0.314243108940433	0.174535635286965	0.092234644017013
0.0910077835698805	0.591899319473126	0.313915347562886	0.175190828316091	0.0925459758140449
0.0918427173640119	0.591347274909143	0.31358758618534	0.175846021345216	0.0928573076110767
0.0926776511581434	0.59079523034516	0.313259824807793	0.176501214374342	0.0931686394081085
0.0935125849522749	0.590243185781178	0.312932063430246	0.177156407403468	0.0934799712051404
0.0943475187464063	0.589691141217195	0.312604302052699	0.177811600432593	0.0937913030021722
0.0951824525405378	0.589139096653212	0.312276540675153	0.178466793461719	0.0941026347992041
0.0960173863346692	0.58858705208923	0.311948779297606	0.179121986490844	0.0944139665962359
0.0968523201288007	0.588035007525247	0.311621017920059	0.17977717951997	0.0947252983932677
0.0976872539229322	0.587482962961264	0.311293256542512	0.180432372549095	0.0950366301902996
0.0985221877170636	0.586930918397282	0.310965495164966	0.181087565578221	0.0953479619873314
0.0993571215111951	0.586378873833299	0.310637733787419	0.181742758607346	0.0956592937843632
0.100192055305327	0.585826829269316	0.310309972409872	0.182397951636472	0.095970625581395
0.101026989099458	0.585274784705333	0.309982211032326	0.183053144665597	0.0962819573784269
0.10186192289359	0.584722740141351	0.309654449654779	0.183708337694723	0.0965932891754587
0.102696856687721	0.584170695577368	0.309326688277232	0.184363530723848	0.0969046209724906
0.103531790481852	0.583618651013385	0.308998926899685	0.185018723752974	0.0972159527695224
0.104366724275984	0.583066606449403	0.308671165522139	0.185673916782099	0.0975272845665542
0.105201658070115	0.58251456188542	0.308343404144592	0.186329109811225	0.0978386163635861
0.106036591864247	0.581962517321437	0.308015642767045	0.186984302840351	0.0981499481606179
0.106871525658378	0.581410472757455	0.307687881389498	0.187639495869476	0.0984612799576497
0.10770645945251	0.580858428193472	0.307360120011952	0.188294688898602	0.0987726117546815
0.108541393246641	0.580306383629489	0.307032358634405	0.188949881927727	0.0990839435517134
0.109376327040773	0.579754339065507	0.306704597256858	0.189605074956853	0.0993952753487452
0.110211260834904	0.579202294501524	0.306376835879311	0.190260267985978	0.0997066071457771
0.111046194629036	0.578650249937541	0.306049074501765	0.190915461015104	0.100017938942809
0.111881128423167	0.578098205373558	0.305721313124218	0.191570654044229	0.100329270739841
0.112716062217299	0.577546160809576	0.305393551746671	0.192225847073355	0.100640602536873
0.11355099601143	0.576994116245593	0.305065790369124	0.19288104010248	0.100951934333904
0.114385929805561	0.57644207168161	0.304738028991578	0.193536233131606	0.101263266130936
0.115220863599693	0.575890027117628	0.304410267614031	0.194191426160731	0.101574597927968
0.116055797393824	0.575337982553645	0.304082506236484	0.194846619189857	0.101885929725
0.116890731187956	0.574785937989662	0.303754744858937	0.195501812218982	0.102197261522032
0.117725664982087	0.57423389342568	0.303426983481391	0.196157005248108	0.102508593319064
0.118560598776219	0.573681848861697	0.303099222103844	0.196812198277234	0.102819925116095
0.11939553257035	0.573129804297714	0.302771460726297	0.197467391306359	0.103131256913127
0.120230466364482	0.572577759733732	0.30244369934875	0.198122584335485	0.103442588710159
0.121065400158613	0.572025715169749	0.302115937971204	0.19877777736461	0.103753920507191
0.121900333952745	0.571473670605766	0.301788176593657	0.199432970393736	0.104065252304223
0.122735267746876	0.570921626041784	0.30146041521611	0.200088163422861	0.104376584101255
0.123570201541008	0.570369581477801	0.301132653838563	0.200743356451987	0.104687915898286
0.124405135335139	0.569817536913818	0.300804892461017	0.201398549481112	0.104999247695318
0.125240069129271	0.569265492349835	0.30047713108347	0.202053742510238	0.10531057949235
0.126075002923402	0.568713447785853	0.300149369705923	0.202708935539363	0.105621911289382
0.126909936717533	0.56816140322187	0.299821608328376	0.203364128568489	0.105933243086414
0.127744870511665	0.567609358657887	0.29949384695083	0.204019321597614	0.106244574883446
0.128579804305796	0.567057314093905	0.299166085573283	0.20467451462674	0.106555906680477
0.129414738099928	0.566505269529922	0.298838324195736	0.205329707655865	0.106867238477509
0.130249671894059	0.565953224965939	0.298510562818189	0.205984900684991	0.107178570274541
0.131084605688191	0.565401180401957	0.298182801440643	0.206640093714116	0.107489902071573
0.131919539482322	0.564849135837974	0.297855040063096	0.207295286743242	0.107801233868605
0.132754473276454	0.564297091273991	0.297527278685549	0.207950479772368	0.108112565665637
0.133589407070585	0.563745046710009	0.297199517308002	0.208605672801493	0.108423897462668
0.134424340864717	0.563193002146026	0.296871755930456	0.209260865830619	0.1087352292597
0.135259274658848	0.562640957582043	0.296543994552909	0.209916058859744	0.109046561056732
0.13609420845298	0.562088913018061	0.296216233175362	0.21057125188887	0.109357892853764
0.136929142247111	0.561536868454078	0.295888471797816	0.211226444917995	0.109669224650796
0.137764076041243	0.560984823890095	0.295560710420269	0.211881637947121	0.109980556447828
0.138599009835374	0.560432779326112	0.295232949042722	0.212536830976246	0.110291888244859
0.139433943629505	0.55988073476213	0.294905187665175	0.213192024005372	0.110603220041891
0.140268877423637	0.559328690198147	0.294577426287629	0.213847217034497	0.110914551838923
0.141103811217768	0.558776645634164	0.294249664910082	0.214502410063623	0.111225883635955
0.1419387450119	0.558224601070182	0.293921903532535	0.215157603092748	0.111537215432987
0.142773678806031	0.557672556506199	0.293594142154988	0.215812796121874	0.111848547230019
0.143608612600163	0.557120511942216	0.293266380777442	0.216467989150999	0.11215987902705
0.144443546394294	0.556568467378234	0.292938619399895	0.217123182180125	0.112471210824082
0.145278480188426	0.556016422814251	0.292610858022348	0.217778375209251	0.112782542621114
0.146113413982557	0.555464378250268	0.292283096644801	0.218433568238376	0.113093874418146
0.146948347776689	0.554912333686286	0.291955335267255	0.219088761267502	0.113405206215178
0.14778328157082	0.554360289122303	0.291627573889708	0.219743954296627	0.11371653801221
0.148618215364952	0.55380824455832	0.291299812512161	0.220399147325753	0.114027869809241
0.149453149159083	0.553256199994338	0.290972051134614	0.221054340354878	0.114339201606273
0.150288082953215	0.552704155430355	0.290644289757068	0.221709533384004	0.114650533403305
0.151123016747346	0.552152110866372	0.290316528379521	0.222364726413129	0.114961865200337
0.151957950541477	0.551600066302389	0.289988767001974	0.223019919442255	0.115273196997369
0.152792884335609	0.551048021738407	0.289661005624427	0.22367511247138	0.115584528794401
0.15362781812974	0.550495977174424	0.289333244246881	0.224330305500506	0.115895860591432
0.154462751923872	0.549943932610441	0.289005482869334	0.224985498529631	0.116207192388464
0.155297685718003	0.549391888046459	0.288677721491787	0.225640691558757	0.116518524185496
0.156132619512135	0.548839843482476	0.28834996011424	0.226295884587882	0.116829855982528
0.156967553306266	0.548287798918493	0.288022198736694	0.226951077617008	0.11714118777956
0.157802487100398	0.547735754354511	0.287694437359147	0.227606270646133	0.117452519576592
0.158637420894529	0.547183709790528	0.2873666759816	0.228261463675259	0.117763851373623
0.159472354688661	0.546631665226545	0.287038914604053	0.228916656704385	0.118075183170655
0.160307288482792	0.546079620662563	0.286711153226507	0.22957184973351	0.118386514967687
0.161142222276924	0.54552757609858	0.28638339184896	0.230227042762636	0.118697846764719
0.161977156071055	0.544975531534597	0.286055630471413	0.230882235791761	0.119009178561751
0.162812089865186	0.544423486970614	0.285727869093866	0.231537428820887	0.119320510358783
0.163647023659318	0.543871442406632	0.28540010771632	0.232192621850012	0.119631842155814
0.164481957453449	0.543319397842649	0.285072346338773	0.232847814879138	0.119943173952846
0.165316891247581	0.542767353278666	0.284744584961226	0.233503007908263	0.120254505749878
0.166151825041712	0.542215308714684	0.284416823583679	0.234158200937389	0.12056583754691
0.166986758835844	0.541663264150701	0.284089062206133	0.234813393966514	0.120877169343942
0.167821692629975	0.541111219586718	0.283761300828586	0.23546858699564	0.121188501140974
0.168656626424107	0.540559175022736	0.283433539451039	0.236123780024765	0.121499832938005
0.169491560218238	0.540007130458753	0.283105778073492	0.236778973053891	0.121811164735037
0.17032649401237	0.53945508589477	0.282778016695946	0.237434166083016	0.122122496532069
0.171161427806501	0.538903041330788	0.282450255318399	0.238089359112142	0.122433828329101
0.171996361600633	0.538350996766805	0.282122493940852	0.238744552141268	0.122745160126133
0.172831295394764	0.537798952202822	0.281794732563306	0.239399745170393	0.123056491923165
0.173666229188896	0.53724690763884	0.281466971185759	0.240054938199519	0.123367823720196
0.174501162983027	0.536694863074857	0.281139209808212	0.240710131228644	0.123679155517228
0.175336096777159	0.536142818510874	0.280811448430665	0.24136532425777	0.12399048731426
0.17617103057129	0.535590773946891	0.280483687053119	0.242020517286895	0.124301819111292
0.177005964365421	0.535038729382909	0.280155925675572	0.242675710316021	0.124613150908324
0.177840898159553	0.534486684818926	0.279828164298025	0.243330903345146	0.124924482705356
0.178675831953684	0.533934640254943	0.279500402920478	0.243986096374272	0.125235814502387
0.179510765747816	0.533382595690961	0.279172641542932	0.244641289403397	0.125547146299419
0.180345699541947	0.532830551126978	0.278844880165385	0.245296482432523	0.125858478096451
0.181180633336079	0.532278506562995	0.278517118787838	0.245951675461648	0.126169809893483
0.18201556713021	0.531726461999013	0.278189357410291	0.246606868490774	0.126481141690515
0.182850500924342	0.53117441743503	0.277861596032745	0.247262061519899	0.126792473487547
0.183685434718473	0.530622372871047	0.277533834655198	0.247917254549025	0.127103805284578
0.184520368512605	0.530070328307065	0.277206073277651	0.248572447578151	0.12741513708161
0.185355302306736	0.529518283743082	0.276878311900104	0.249227640607276	0.127726468878642
0.186190236100868	0.528966239179099	0.276550550522558	0.249882833636402	0.128037800675674
0.187025169894999	0.528414194615117	0.276222789145011	0.250538026665527	0.128349132472706
0.18786010368913	0.527862150051134	0.275895027767464	0.251193219694653	0.128660464269738
0.188695037483262	0.527310105487151	0.275567266389917	0.251848412723778	0.128971796066769
0.189529971277393	0.526758060923168	0.275239505012371	0.252503605752904	0.129283127863801
0.190364905071525	0.526206016359186	0.274911743634824	0.253158798782029	0.129594459660833
0.191199838865656	0.525653971795203	0.274583982257277	0.253813991811155	0.129905791457865
0.192034772659788	0.52510192723122	0.27425622087973	0.25446918484028	0.130217123254897
0.192869706453919	0.524549882667238	0.273928459502184	0.255124377869406	0.130528455051929
0.193704640248051	0.523997838103255	0.273600698124637	0.255779570898531	0.13083978684896
0.194539574042182	0.523445793539272	0.27327293674709	0.256434763927657	0.131151118645992
0.195374507836314	0.52289374897529	0.272945175369543	0.257089956956782	0.131462450443024
0.196209441630445	0.522341704411307	0.272617413991997	0.257745149985908	0.131773782240056
0.197044375424577	0.521789659847324	0.27228965261445	0.258400343015033	0.132085114037088
0.197879309218708	0.521237615283342	0.271961891236903	0.259055536044159	0.13239644583412
0.19871424301284	0.520685570719359	0.271634129859356	0.259710729073285	0.132707777631151
0.199549176806971	0.520133526155376	0.27130636848181	0.26036592210241	0.133019109428183
0.200384110601102	0.519581481591394	0.270978607104263	0.261021115131536	0.133330441225215
0.201219044395234	0.519029437027411	0.270650845726716	0.261676308160661	0.133641773022247
0.202053978189365	0.518477392463428	0.270323084349169	0.262331501189787	0.133953104819279
0.202888911983497	0.517925347899445	0.269995322971623	0.262986694218912	0.134264436616311
0.203723845777628	0.517373303335463	0.269667561594076	0.263641887248038	0.134575768413342
0.20455877957176	0.51682125877148	0.269339800216529	0.264297080277163	0.134887100210374
0.205393713365891	0.516269214207497	0.269012038838983	0.264952273306289	0.135198432007406
0.206228647160023	0.515717169643515	0.268684277461436	0.265607466335414	0.135509763804438
0.207063580954154	0.515165125079532	0.268356516083889	0.26626265936454	0.13582109560147
0.207898514748286	0.514613080515549	0.268028754706342	0.266917852393665	0.136132427398502
0.208733448542417	0.514061035951566	0.267700993328796	0.267573045422791	0.136443759195534
0.209568382336549	0.513508991387584	0.267373231951249	0.268228238451916	0.136755090992565
0.21040331613068	0.512956946823601	0.267045470573702	0.268883431481042	0.137066422789597
0.211238249924812	0.512404902259618	0.266717709196155	0.269538624510168	0.137377754586629
0.212073183718943	0.511852857695636	0.266389947818609	0.270193817539293	0.137689086383661
0.212908117513074	0.511300813131653	0.266062186441062	0.270849010568419	0.138000418180693
0.213743051307206	0.51074876856767	0.265734425063515	0.271504203597544	0.138311749977724
0.214577985101337	0.510196724003688	0.265406663685968	0.27215939662667	0.138623081774756
0.215412918895469	0.509644679439705	0.265078902308422	0.272814589655795	0.138934413571788
0.2162478526896	0.509092634875722	0.264751140930875	0.273469782684921	0.13924574536882
0.217082786483732	0.50854059031174	0.264423379553328	0.274124975714046	0.139557077165852
0.217917720277863	0.507988545747757	0.264095618175781	0.274780168743172	0.139868408962884
0.218752654071995	0.507436501183774	0.263767856798235	0.275435361772297	0.140179740759916
0.219587587866126	0.506884456619792	0.263440095420688	0.276090554801423	0.140491072556947
0.220422521660258	0.506332412055809	0.263112334043141	0.276745747830548	0.140802404353979
0.221257455454389	0.505780367491826	0.262784572665594	0.277400940859674	0.141113736151011
0.222092389248521	0.505228322927844	0.262456811288048	0.278056133888799	0.141425067948043
0.222927323042652	0.504676278363861	0.262129049910501	0.278711326917925	0.141736399745075
0.223762256836783	0.504124233799878	0.261801288532954	0.27936651994705	0.142047731542107
0.224597190630915	0.503572189235895	0.261473527155407	0.280021712976176	0.142359063339138
0.225432124425046	0.503020144671913	0.261145765777861	0.280676906005302	0.14267039513617
0.226267058219178	0.50246810010793	0.260818004400314	0.281332099034427	0.142981726933202
0.227101992013309	0.501916055543947	0.260490243022767	0.281987292063553	0.143293058730234
0.227936925807441	0.501364010979965	0.26016248164522	0.282642485092678	0.143604390527266
0.228771859601572	0.500811966415982	0.259834720267674	0.283297678121804	0.143915722324298
0.229606793395704	0.500259921851999	0.259506958890127	0.283952871150929	0.144227054121329
0.230441727189835	0.499707877288017	0.25917919751258	0.284608064180055	0.144538385918361
0.231276660983967	0.499155832724034	0.258851436135033	0.28526325720918	0.144849717715393
0.232111594778098	0.498603788160051	0.258523674757487	0.285918450238306	0.145161049512425
0.23294652857223	0.498051743596069	0.25819591337994	0.286573643267431	0.145472381309457
0.233781462366361	0.497499699032086	0.257868152002393	0.287228836296557	0.145783713106488
0.234616396160493	0.496947654468103	0.257540390624846	0.287884029325682	0.14609504490352
0.235451329954624	0.49639560990412	0.2572126292473	0.288539222354808	0.146406376700552
0.236286263748755	0.495843565340138	0.256884867869753	0.289194415383933	0.146717708497584
0.237121197542887	0.495291520776155	0.256557106492206	0.289849608413059	0.147029040294616
0.237956131337018	0.494739476212172	0.256229345114659	0.290504801442184	0.147340372091648
0.23879106513115	0.49418743164819	0.255901583737113	0.29115999447131	0.14765170388868
0.239625998925281	0.493635387084207	0.255573822359566	0.291815187500436	0.147963035685711
0.240460932719413	0.493083342520224	0.255246060982019	0.292470380529561	0.148274367482743
0.241295866513544	0.492531297956242	0.254918299604472	0.293125573558687	0.148585699279775
0.242130800307676	0.491979253392259	0.254590538226926	0.293780766587812	0.148897031076807
0.242965734101807	0.491427208828276	0.254262776849379	0.294435959616938	0.149208362873839
0.243800667895939	0.490875164264294	0.253935015471832	0.295091152646063	0.149519694670871
0.24463560169007	0.490323119700311	0.253607254094286	0.295746345675189	0.149831026467902
0.245470535484202	0.489771075136328	0.253279492716739	0.296401538704314	0.150142358264934
0.246305469278333	0.489219030572346	0.252951731339192	0.29705673173344	0.150453690061966
0.247140403072465	0.488666986008363	0.252623969961645	0.297711924762565	0.150765021858998
0.247975336866596	0.48811494144438	0.252296208584099	0.298367117791691	0.15107635365603
0.248810270660727	0.487562896880397	0.251968447206552	0.299022310820816	0.151387685453062
0.249645204454859	0.487010852316415	0.251640685829005	0.299677503849942	0.151699017250093
0.25048013824899	0.486458807752432	0.251312924451458	0.300332696879067	0.152010349047125
0.251315072043122	0.485906763188449	0.250985163073912	0.300987889908193	0.152321680844157
0.252150005837253	0.485354718624467	0.250657401696365	0.301643082937319	0.152633012641189
0.252984939631385	0.484802674060484	0.250329640318818	0.302298275966444	0.152944344438221
0.253819873425516	0.484250629496501	0.250001878941271	0.30295346899557	0.153255676235253
0.254654807219648	0.483698584932519	0.249674117563725	0.303608662024695	0.153567008032284
0.255489741013779	0.483146540368536	0.249346356186178	0.304263855053821	0.153878339829316
0.256324674807911	0.482594495804553	0.249018594808631	0.304919048082946	0.154189671626348
0.257159608602042	0.482042451240571	0.248690833431084	0.305574241112072	0.15450100342338
0.257994542396174	0.481490406676588	0.248363072053538	0.306229434141197	0.154812335220412
0.258829476190305	0.480938362112605	0.248035310675991	0.306884627170323	0.155123667017444
0.259664409984437	0.480386317548622	0.247707549298444	0.307539820199448	0.155434998814475
0.260499343778568	0.47983427298464	0.247379787920897	0.308195013228574	0.155746330611507
0.261334277572699	0.479282228420657	0.247052026543351	0.308850206257699	0.156057662408539
0.262169211366831	0.478730183856674	0.246724265165804	0.309505399286825	0.156368994205571
0.263004145160962	0.478178139292692	0.246396503788257	0.310160592315951	0.156680326002603
0.263839078955094	0.477626094728709	0.24606874241071	0.310815785345076	0.156991657799635
0.264674012749225	0.477074050164726	0.245740981033164	0.311470978374202	0.157302989596666
0.265508946543357	0.476522005600744	0.245413219655617	0.312126171403327	0.157614321393698
0.266343880337488	0.475969961036761	0.24508545827807	0.312781364432453	0.15792565319073
0.26717881413162	0.475417916472778	0.244757696900523	0.313436557461578	0.158236984987762
0.268013747925751	0.474865871908796	0.244429935522977	0.314091750490704	0.158548316784794
0.268848681719883	0.474313827344813	0.24410217414543	0.314746943519829	0.158859648581826
0.269683615514014	0.47376178278083	0.243774412767883	0.315402136548955	0.159170980378857
0.270518549308146	0.473209738216848	0.243446651390336	0.31605732957808	0.159482312175889
0.271353483102277	0.472657693652865	0.24311889001279	0.316712522607206	0.159793643972921
0.272188416896408	0.472105649088882	0.242791128635243	0.317367715636331	0.160104975769953
0.27302335069054	0.471553604524899	0.242463367257696	0.318022908665457	0.160416307566985
0.273858284484671	0.471001559960917	0.242135605880149	0.318678101694582	0.160727639364017
0.274693218278803	0.470449515396934	0.241807844502603	0.319333294723708	0.161038971161048
0.275528152072934	0.469897470832951	0.241480083125056	0.319988487752833	0.16135030295808
0.276363085867066	0.469345426268969	0.241152321747509	0.320643680781959	0.161661634755112
0.277198019661197	0.468793381704986	0.240824560369962	0.321298873811084	0.161972966552144
0.278032953455329	0.468241337141003	0.240496798992416	0.32195406684021	0.162284298349176
0.27886788724946	0.467689292577021	0.240169037614869	0.322609259869336	0.162595630146208
0.279702821043592	0.467137248013038	0.239841276237322	0.323264452898461	0.162906961943239
0.280537754837723	0.466585203449055	0.239513514859776	0.323919645927587	0.163218293740271
0.281372688631855	0.466033158885073	0.239185753482229	0.324574838956712	0.163529625537303
0.282207622425986	0.46548111432109	0.238857992104682	0.325230031985838	0.163840957334335
0.283042556220118	0.464929069757107	0.238530230727135	0.325885225014963	0.164152289131367
0.283877490014249	0.464377025193125	0.238202469349589	0.326540418044089	0.164463620928399
0.284712423808381	0.463824980629142	0.237874707972042	0.327195611073214	0.16477495272543
0.285547357602512	0.463272936065159	0.237546946594495	0.32785080410234	0.165086284522462
0.286382291396643	0.462720891501176	0.237219185216948	0.328505997131465	0.165397616319494
0.287217225190775	0.462168846937194	0.236891423839402	0.329161190160591	0.165708948116526
0.288052158984906	0.461616802373211	0.236563662461855	0.329816383189716	0.166020279913558
0.288887092779038	0.461064757809228	0.236235901084308	0.330471576218842	0.16633161171059
0.289722026573169	0.460512713245246	0.235908139706761	0.331126769247967	0.166642943507621
0.290556960367301	0.459960668681263	0.235580378329215	0.331781962277093	0.166954275304653
0.291391894161432	0.45940862411728	0.235252616951668	0.332437155306219	0.167265607101685
0.292226827955564	0.458856579553298	0.234924855574121	0.333092348335344	0.167576938898717
0.293061761749695	0.458304534989315	0.234597094196574	0.33374754136447	0.167888270695749
0.293896695543827	0.457752490425332	0.234269332819028	0.334402734393595	0.168199602492781
0.294731629337958	0.45720044586135	0.233941571441481	0.335057927422721	0.168510934289812
0.29556656313209	0.456648401297367	0.233613810063934	0.335713120451846	0.168822266086844
0.296401496926221	0.456096356733384	0.233286048686387	0.336368313480972	0.169133597883876
0.297236430720352	0.455544312169401	0.232958287308841	0.337023506510097	0.169444929680908
0.298071364514484	0.454992267605419	0.232630525931294	0.337678699539223	0.16975626147794
0.298906298308615	0.454440223041436	0.232302764553747	0.338333892568348	0.170067593274972
0.299741232102747	0.453888178477453	0.2319750031762	0.338989085597474	0.170378925072003
0.300576165896878	0.453336133913471	0.231647241798654	0.339644278626599	0.170690256869035
0.30141109969101	0.452784089349488	0.231319480421107	0.340299471655725	0.171001588666067
0.302246033485141	0.452232044785505	0.23099171904356	0.34095466468485	0.171312920463099
0.303080967279273	0.451680000221523	0.230663957666013	0.341609857713976	0.171624252260131
0.303915901073404	0.45112795565754	0.230336196288467	0.342265050743102	0.171935584057163
0.304750834867536	0.450575911093557	0.23000843491092	0.342920243772227	0.172246915854194
0.305585768661667	0.450023866529575	0.229680673533373	0.343575436801353	0.172558247651226
0.306420702455799	0.449471821965592	0.229352912155826	0.344230629830478	0.172869579448258
0.30725563624993	0.448919777401609	0.22902515077828	0.344885822859604	0.17318091124529
0.308090570044062	0.448367732837626	0.228697389400733	0.345541015888729	0.173492243042322
0.308925503838193	0.447815688273644	0.228369628023186	0.346196208917855	0.173803574839354
0.309760437632324	0.447263643709661	0.228041866645639	0.34685140194698	0.174114906636385
0.310595371426456	0.446711599145678	0.227714105268093	0.347506594976106	0.174426238433417
0.311430305220587	0.446159554581696	0.227386343890546	0.348161788005231	0.174737570230449
0.312265239014719	0.445607510017713	0.227058582512999	0.348816981034357	0.175048902027481
0.31310017280885	0.44505546545373	0.226730821135453	0.349472174063482	0.175360233824513
0.313935106602982	0.444503420889748	0.226403059757906	0.350127367092608	0.175671565621545
0.314770040397113	0.443951376325765	0.226075298380359	0.350782560121733	0.175982897418576
0.315604974191245	0.443399331761782	0.225747537002812	0.351437753150859	0.176294229215608
0.316439907985376	0.4428472871978	0.225419775625266	0.352092946179984	0.17660556101264
0.317274841779508	0.442295242633817	0.225092014247719	0.35274813920911	0.176916892809672
0.318109775573639	0.441743198069834	0.224764252870172	0.353403332238236	0.177228224606704
0.318944709367771	0.441191153505852	0.224436491492625	0.354058525267361	0.177539556403736
0.319779643161902	0.440639108941869	0.224108730115079	0.354713718296487	0.177850888200767
0.320614576956034	0.440087064377886	0.223780968737532	0.355368911325612	0.178162219997799
0.321449510750165	0.439535019813903	0.223453207359985	0.356024104354738	0.178473551794831
0.322284444544296	0.438982975249921	0.223125445982438	0.356679297383863	0.178784883591863
0.323119378338428	0.438430930685938	0.222797684604892	0.357334490412989	0.179096215388895
0.323954312132559	0.437878886121955	0.222469923227345	0.357989683442114	0.179407547185927
0.324789245926691	0.437326841557973	0.222142161849798	0.35864487647124	0.179718878982958
0.325624179720822	0.43677479699399	0.221814400472251	0.359300069500365	0.18003021077999
0.326459113514954	0.436222752430007	0.221486639094705	0.359955262529491	0.180341542577022
0.327294047309085	0.435670707866025	0.221158877717158	0.360610455558616	0.180652874374054
0.328128981103217	0.435118663302042	0.220831116339611	0.361265648587742	0.180964206171086
0.328963914897348	0.434566618738059	0.220503354962064	0.361920841616867	0.181275537968118
0.32979884869148	0.434014574174077	0.220175593584518	0.362576034645993	0.181586869765149
0.330633782485611	0.433462529610094	0.219847832206971	0.363231227675119	0.181898201562181
0.331468716279743	0.432910485046111	0.219520070829424	0.363886420704244	0.182209533359213
0.332303650073874	0.432358440482129	0.219192309451877	0.36454161373337	0.182520865156245
0.333138583868005	0.431806395918146	0.218864548074331	0.365196806762495	0.182832196953277
0.333973517662137	0.431254351354163	0.218536786696784	0.365851999791621	0.183143528750309
0.334808451456268	0.43070230679018	0.218209025319237	0.366507192820746	0.18345486054734
0.3356433852504	0.430150262226198	0.21788126394169	0.367162385849872	0.183766192344372
0.336478319044531	0.429598217662215	0.217553502564144	0.367817578878997	0.184077524141404
0.337313252838663	0.429046173098232	0.217225741186597	0.368472771908123	0.184388855938436
0.338148186632794	0.42849412853425	0.21689797980905	0.369127964937248	0.184700187735468
0.338983120426926	0.427942083970267	0.216570218431503	0.369783157966374	0.1850115195325
0.339818054221057	0.427390039406284	0.216242457053957	0.370438350995499	0.185322851329531
0.340652988015189	0.426837994842302	0.21591469567641	0.371093544024625	0.185634183126563
0.34148792180932	0.426285950278319	0.215586934298863	0.37174873705375	0.185945514923595
0.342322855603452	0.425733905714336	0.215259172921316	0.372403930082876	0.186256846720627
0.343157789397583	0.425181861150354	0.21493141154377	0.373059123112002	0.186568178517659
0.343992723191715	0.424629816586371	0.214603650166223	0.373714316141127	0.186879510314691
0.344827656985846	0.424077772022388	0.214275888788676	0.374369509170253	0.187190842111722
0.345662590779978	0.423525727458405	0.213948127411129	0.375024702199378	0.187502173908754
0.346497524574109	0.422973682894423	0.213620366033583	0.375679895228504	0.187813505705786
0.34733245836824	0.42242163833044	0.213292604656036	0.376335088257629	0.188124837502818
0.348167392162372	0.421869593766457	0.212964843278489	0.376990281286755	0.18843616929985
0.349002325956503	0.421317549202475	0.212637081900942	0.37764547431588	0.188747501096882
0.349837259750635	0.420765504638492	0.212309320523396	0.378300667345006	0.189058832893913
0.350672193544766	0.420213460074509	0.211981559145849	0.378955860374131	0.189370164690945
0.351507127338898	0.419661415510527	0.211653797768302	0.379611053403257	0.189681496487977
0.352342061133029	0.419109370946544	0.211326036390756	0.380266246432382	0.189992828285009
0.353176994927161	0.418557326382561	0.210998275013209	0.380921439461508	0.190304160082041
0.354011928721292	0.418005281818579	0.210670513635662	0.381576632490633	0.190615491879073
0.354846862515424	0.417453237254596	0.210342752258115	0.382231825519759	0.190926823676104
0.355681796309555	0.416901192690613	0.210014990880569	0.382887018548884	0.191238155473136
0.356516730103687	0.41634914812663	0.209687229503022	0.38354221157801	0.191549487270168
0.357351663897818	0.415797103562648	0.209359468125475	0.384197404607136	0.1918608190672
0.358186597691949	0.415245058998665	0.209031706747928	0.384852597636261	0.192172150864232
0.359021531486081	0.414693014434682	0.208703945370382	0.385507790665387	0.192483482661264
0.359856465280212	0.4141409698707	0.208376183992835	0.386162983694512	0.192794814458295
0.360691399074344	0.413588925306717	0.208048422615288	0.386818176723638	0.193106146255327
0.361526332868475	0.413036880742734	0.207720661237741	0.387473369752763	0.193417478052359
0.362361266662607	0.412484836178752	0.207392899860195	0.388128562781889	0.193728809849391
0.363196200456738	0.411932791614769	0.207065138482648	0.388783755811014	0.194040141646423
0.36403113425087	0.411380747050786	0.206737377105101	0.38943894884014	0.194351473443455
0.364866068045001	0.410828702486804	0.206409615727554	0.390094141869265	0.194662805240486
0.365701001839133	0.410276657922821	0.206081854350008	0.390749334898391	0.194974137037518
0.366535935633264	0.409724613358838	0.205754092972461	0.391404527927516	0.19528546883455
0.367370869427396	0.409172568794856	0.205426331594914	0.392059720956642	0.195596800631582
0.368205803221527	0.408620524230873	0.205098570217367	0.392714913985767	0.195908132428614
0.369040737015659	0.40806847966689	0.204770808839821	0.393370107014893	0.196219464225646
0.36987567080979	0.407516435102907	0.204443047462274	0.394025300044019	0.196530796022677
0.370710604603921	0.406964390538925	0.204115286084727	0.394680493073144	0.196842127819709
0.371545538398053	0.406412345974942	0.20378752470718	0.39533568610227	0.197153459616741
0.372380472192184	0.405860301410959	0.203459763329634	0.395990879131395	0.197464791413773
0.373215405986316	0.405308256846977	0.203132001952087	0.396646072160521	0.197776123210805
0.374050339780447	0.404756212282994	0.20280424057454	0.397301265189646	0.198087455007837
0.374885273574579	0.404204167719011	0.202476479196993	0.397956458218772	0.198398786804868
0.37572020736871	0.403652123155029	0.202148717819447	0.398611651247897	0.1987101186019
0.376555141162842	0.403100078591046	0.2018209564419	0.399266844277023	0.199021450398932
0.377390074956973	0.402548034027063	0.201493195064353	0.399922037306148	0.199332782195964
0.378225008751105	0.401995989463081	0.201165433686806	0.400577230335274	0.199644113992996
0.379059942545236	0.401443944899098	0.20083767230926	0.401232423364399	0.199955445790028
0.379894876339368	0.400891900335115	0.200509910931713	0.401887616393525	0.200266777587059
0.380729810133499	0.400339855771133	0.200182149554166	0.40254280942265	0.200578109384091
0.381564743927631	0.39978781120715	0.199854388176619	0.403198002451776	0.200889441181123
0.382399677721762	0.399235766643167	0.199526626799073	0.403853195480901	0.201200772978155
0.383234611515893	0.398683722079184	0.199198865421526	0.404508388510027	0.201512104775187
0.384069545310025	0.398131677515202	0.198871104043979	0.405163581539153	0.201823436572219
0.384904479104156	0.397579632951219	0.198543342666433	0.405818774568278	0.20213476836925
0.385739412898288	0.397027588387236	0.198215581288886	0.406473967597404	0.202446100166282
0.386574346692419	0.396475543823254	0.197887819911339	0.407129160626529	0.202757431963314
0.387409280486551	0.395923499259271	0.197560058533792	0.407784353655655	0.203068763760346
0.388244214280682	0.395371454695288	0.197232297156246	0.40843954668478	0.203380095557378
0.389079148074814	0.394819410131306	0.196904535778699	0.409094739713906	0.20369142735441
0.389914081868945	0.394267365567323	0.196576774401152	0.409749932743031	0.204002759151442
0.390749015663077	0.39371532100334	0.196249013023605	0.410405125772157	0.204314090948473
0.391583949457208	0.393163276439358	0.195921251646059	0.411060318801282	0.204625422745505
0.39241888325134	0.392611231875375	0.195593490268512	0.411715511830408	0.204936754542537
0.393253817045471	0.392059187311392	0.195265728890965	0.412370704859533	0.205248086339569
0.394088750839602	0.391507142747409	0.194937967513418	0.413025897888659	0.205559418136601
0.394923684633734	0.390955098183427	0.194610206135872	0.413681090917784	0.205870749933632
0.395758618427865	0.390403053619444	0.194282444758325	0.41433628394691	0.206182081730664
0.396593552221997	0.389851009055461	0.193954683380778	0.414991476976036	0.206493413527696
0.397428486016128	0.389298964491479	0.193626922003231	0.415646670005161	0.206804745324728
0.39826341981026	0.388746919927496	0.193299160625685	0.416301863034287	0.20711607712176
0.399098353604391	0.388194875363513	0.192971399248138	0.416957056063412	0.207427408918792
0.399933287398523	0.387642830799531	0.192643637870591	0.417612249092538	0.207738740715823
0.400768221192654	0.387090786235548	0.192315876493044	0.418267442121663	0.208050072512855
0.401603154986786	0.386538741671565	0.191988115115498	0.418922635150789	0.208361404309887
0.402438088780917	0.385986697107583	0.191660353737951	0.419577828179914	0.208672736106919
0.403273022575049	0.3854346525436	0.191332592360404	0.42023302120904	0.208984067903951
0.40410795636918	0.384882607979617	0.191004830982857	0.420888214238165	0.209295399700983
0.404942890163312	0.384330563415634	0.190677069605311	0.421543407267291	0.209606731498015
0.405777823957443	0.383778518851652	0.190349308227764	0.422198600296416	0.209918063295046
0.406612757751575	0.383226474287669	0.190021546850217	0.422853793325542	0.210229395092078
0.407447691545706	0.382674429723686	0.18969378547267	0.423508986354667	0.21054072688911
0.408282625339837	0.382122385159704	0.189366024095124	0.424164179383793	0.210852058686142
0.409117559133969	0.381570340595721	0.189038262717577	0.424819372412919	0.211163390483174
0.4099524929281	0.381018296031738	0.18871050134003	0.425474565442044	0.211474722280206
0.410787426722232	0.380466251467756	0.188382739962483	0.42612975847117	0.211786054077237
0.411622360516363	0.379914206903773	0.188054978584937	0.426784951500295	0.212097385874269
0.412457294310495	0.37936216233979	0.18772721720739	0.427440144529421	0.212408717671301
0.413292228104626	0.378810117775808	0.187399455829843	0.428095337558546	0.212720049468333
0.414127161898758	0.378258073211825	0.187071694452296	0.428750530587672	0.213031381265365
0.414962095692889	0.377706028647842	0.18674393307475	0.429405723616797	0.213342713062397
0.415797029487021	0.37715398408386	0.186416171697203	0.430060916645923	0.213654044859428
0.416631963281152	0.376601939519877	0.186088410319656	0.430716109675048	0.21396537665646
0.417466897075284	0.376049894955894	0.185760648942109	0.431371302704174	0.214276708453492
0.418301830869415	0.375497850391911	0.185432887564563	0.432026495733299	0.214588040250524
0.419136764663546	0.374945805827929	0.185105126187016	0.432681688762425	0.214899372047556
0.419971698457678	0.374393761263946	0.184777364809469	0.43333688179155	0.215210703844588
0.420806632251809	0.373841716699963	0.184449603431923	0.433992074820676	0.215522035641619
0.421641566045941	0.373289672135981	0.184121842054376	0.434647267849801	0.215833367438651
0.422476499840072	0.372737627571998	0.183794080676829	0.435302460878927	0.216144699235683
0.423311433634204	0.372185583008015	0.183466319299282	0.435957653908053	0.216456031032715
0.424146367428335	0.371633538444033	0.183138557921736	0.436612846937178	0.216767362829747
0.424981301222467	0.37108149388005	0.182810796544189	0.437268039966304	0.217078694626779
0.425816235016598	0.370529449316067	0.182483035166642	0.437923232995429	0.21739002642381
0.42665116881073	0.369977404752085	0.182155273789095	0.438578426024555	0.217701358220842
0.427486102604861	0.369425360188102	0.181827512411549	0.43923361905368	0.218012690017874
0.428321036398993	0.368873315624119	0.181499751034002	0.439888812082806	0.218324021814906
0.429155970193124	0.368321271060137	0.181171989656455	0.440544005111931	0.218635353611938
0.429990903987256	0.367769226496154	0.180844228278908	0.441199198141057	0.21894668540897
0.430825837781387	0.367217181932171	0.180516466901362	0.441854391170182	0.219258017206001
0.431660771575518	0.366665137368188	0.180188705523815	0.442509584199308	0.219569349003033
0.43249570536965	0.366113092804206	0.179860944146268	0.443164777228433	0.219880680800065
0.433330639163781	0.365561048240223	0.179533182768721	0.443819970257559	0.220192012597097
0.434165572957913	0.36500900367624	0.179205421391175	0.444475163286684	0.220503344394129
0.435000506752044	0.364456959112258	0.178877660013628	0.44513035631581	0.220814676191161
0.435835440546176	0.363904914548275	0.178549898636081	0.445785549344936	0.221126007988192
0.436670374340307	0.363352869984292	0.178222137258534	0.446440742374061	0.221437339785224
0.437505308134439	0.36280082542031	0.177894375880988	0.447095935403187	0.221748671582256
0.43834024192857	0.362248780856327	0.177566614503441	0.447751128432312	0.222060003379288
0.439175175722702	0.361696736292344	0.177238853125894	0.448406321461438	0.22237133517632
0.440010109516833	0.361144691728362	0.176911091748347	0.449061514490563	0.222682666973352
0.440845043310965	0.360592647164379	0.176583330370801	0.449716707519689	0.222993998770383
0.441679977105096	0.360040602600396	0.176255568993254	0.450371900548814	0.223305330567415
0.442514910899228	0.359488558036413	0.175927807615707	0.45102709357794	0.223616662364447
0.443349844693359	0.358936513472431	0.17560004623816	0.451682286607065	0.223927994161479
0.44418477848749	0.358384468908448	0.175272284860614	0.452337479636191	0.224239325958511
0.445019712281622	0.357832424344465	0.174944523483067	0.452992672665316	0.224550657755543
0.445854646075753	0.357280379780483	0.17461676210552	0.453647865694442	0.224861989552574
0.446689579869885	0.3567283352165	0.174289000727973	0.454303058723567	0.225173321349606
0.447524513664016	0.356176290652517	0.173961239350427	0.454958251752693	0.225484653146638
0.448359447458148	0.355624246088535	0.17363347797288	0.455613444781818	0.22579598494367
0.449194381252279	0.355072201524552	0.173305716595333	0.456268637810944	0.226107316740702
0.450029315046411	0.354520156960569	0.172977955217786	0.45692383084007	0.226418648537734
0.450864248840542	0.353968112396587	0.17265019384024	0.457579023869195	0.226729980334765
0.451699182634674	0.353416067832604	0.172322432462693	0.458234216898321	0.227041312131797
0.452534116428805	0.352864023268621	0.171994671085146	0.458889409927446	0.227352643928829
0.453369050222937	0.352311978704639	0.171666909707599	0.459544602956572	0.227663975725861
0.454203984017068	0.351759934140656	0.171339148330053	0.460199795985697	0.227975307522893
0.455038917811199	0.351207889576673	0.171011386952506	0.460854989014823	0.228286639319925
0.455873851605331	0.35065584501269	0.170683625574959	0.461510182043948	0.228597971116956
0.456708785399462	0.350103800448708	0.170355864197413	0.462165375073074	0.228909302913988
0.457543719193594	0.349551755884725	0.170028102819866	0.462820568102199	0.22922063471102
0.458378652987725	0.348999711320742	0.169700341442319	0.463475761131325	0.229531966508052
0.459213586781857	0.34844766675676	0.169372580064772	0.46413095416045	0.229843298305084
0.460048520575988	0.347895622192777	0.169044818687226	0.464786147189576	0.230154630102116
0.46088345437012	0.347343577628794	0.168717057309679	0.465441340218701	0.230465961899147
0.461718388164251	0.346791533064812	0.168389295932132	0.466096533247827	0.230777293696179
0.462553321958383	0.346239488500829	0.168061534554585	0.466751726276952	0.231088625493211
0.463388255752514	0.345687443936846	0.167733773177039	0.467406919306078	0.231399957290243
0.464223189546646	0.345135399372864	0.167406011799492	0.468062112335204	0.231711289087275
0.465058123340777	0.344583354808881	0.167078250421945	0.468717305364329	0.232022620884307
0.465893057134909	0.344031310244898	0.166750489044398	0.469372498393455	0.232333952681338
0.46672799092904	0.343479265680915	0.166422727666852	0.47002769142258	0.23264528447837
0.467562924723172	0.342927221116933	0.166094966289305	0.470682884451706	0.232956616275402
0.468397858517303	0.34237517655295	0.165767204911758	0.471338077480831	0.233267948072434
0.469232792311434	0.341823131988967	0.165439443534211	0.471993270509957	0.233579279869466
0.470067726105566	0.341271087424985	0.165111682156665	0.472648463539082	0.233890611666498
0.470902659899697	0.340719042861002	0.164783920779118	0.473303656568208	0.234201943463529
0.471737593693829	0.340166998297019	0.164456159401571	0.473958849597333	0.234513275260561
0.47257252748796	0.339614953733037	0.164128398024024	0.474614042626459	0.234824607057593
0.473407461282092	0.339062909169054	0.163800636646478	0.475269235655584	0.235135938854625
0.474242395076223	0.338510864605071	0.163472875268931	0.47592442868471	0.235447270651657
0.475077328870355	0.337958820041089	0.163145113891384	0.476579621713835	0.235758602448689
0.475912262664486	0.337406775477106	0.162817352513837	0.477234814742961	0.23606993424572
0.476747196458618	0.336854730913123	0.162489591136291	0.477890007772087	0.236381266042752
0.477582130252749	0.336302686349141	0.162161829758744	0.478545200801212	0.236692597839784
0.478417064046881	0.335750641785158	0.161834068381197	0.479200393830338	0.237003929636816
0.479251997841012	0.335198597221175	0.16150630700365	0.479855586859463	0.237315261433848
0.480086931635143	0.334646552657192	0.161178545626104	0.480510779888589	0.23762659323088
0.480921865429275	0.33409450809321	0.160850784248557	0.481165972917714	0.237937925027911
0.481756799223406	0.333542463529227	0.16052302287101	0.48182116594684	0.238249256824943
0.482591733017538	0.332990418965244	0.160195261493463	0.482476358975965	0.238560588621975
0.483426666811669	0.332438374401262	0.159867500115917	0.483131552005091	0.238871920419007
0.484261600605801	0.331886329837279	0.15953973873837	0.483786745034216	0.239183252216039
0.485096534399932	0.331334285273296	0.159211977360823	0.484441938063342	0.239494584013071
0.485931468194064	0.330782240709314	0.158884215983276	0.485097131092467	0.239805915810102
0.486766401988195	0.330230196145331	0.15855645460573	0.485752324121593	0.240117247607134
0.487601335782327	0.329678151581348	0.158228693228183	0.486407517150718	0.240428579404166
0.488436269576458	0.329126107017366	0.157900931850636	0.487062710179844	0.240739911201198
0.48927120337059	0.328574062453383	0.157573170473089	0.48771790320897	0.24105124299823
0.490106137164721	0.3280220178894	0.157245409095543	0.488373096238095	0.241362574795262
0.490941070958853	0.327469973325417	0.156917647717996	0.489028289267221	0.241673906592293
0.491776004752984	0.326917928761435	0.156589886340449	0.489683482296346	0.241985238389325
0.492610938547115	0.326365884197452	0.156262124962903	0.490338675325472	0.242296570186357
0.493445872341247	0.325813839633469	0.155934363585356	0.490993868354597	0.242607901983389
0.494280806135378	0.325261795069487	0.155606602207809	0.491649061383723	0.242919233780421
0.49511573992951	0.324709750505504	0.155278840830262	0.492304254412848	0.243230565577453
0.495950673723641	0.324157705941521	0.154951079452716	0.492959447441974	0.243541897374484
0.496785607517773	0.323605661377539	0.154623318075169	0.493614640471099	0.243853229171516
0.497620541311904	0.323053616813556	0.154295556697622	0.494269833500225	0.244164560968548
0.498455475106036	0.322501572249573	0.153967795320075	0.49492502652935	0.24447589276558
0.499290408900167	0.321949527685591	0.153640033942529	0.495580219558476	0.244787224562612
0.500125342694299	0.321397483121608	0.153312272564982	0.496235412587601	0.245098556359644
0.50096027648843	0.320845438557625	0.152984511187435	0.496890605616727	0.245409888156675
0.501795210282562	0.320293393993643	0.152656749809888	0.497545798645853	0.245721219953707
0.502630144076693	0.31974134942966	0.152328988432342	0.498200991674978	0.246032551750739
0.503465077870825	0.319189304865677	0.152001227054795	0.498856184704104	0.246343883547771
0.504300011664956	0.318637260301694	0.151673465677248	0.499511377733229	0.246655215344803
0.505134945459087	0.318085215737712	0.151345704299701	0.500166570762355	0.246966547141835
0.505969879253219	0.317533171173729	0.151017942922155	0.50082176379148	0.247277878938866
0.50680481304735	0.316981126609746	0.150690181544608	0.501476956820606	0.247589210735898
0.507639746841482	0.316429082045764	0.150362420167061	0.502132149849731	0.24790054253293
0.508474680635613	0.315877037481781	0.150034658789514	0.502787342878857	0.248211874329962
0.509309614429745	0.315324992917798	0.149706897411968	0.503442535907982	0.248523206126994
0.510144548223876	0.314772948353816	0.149379136034421	0.504097728937108	0.248834537924026
0.510979482018008	0.314220903789833	0.149051374656874	0.504752921966233	0.249145869721057
0.511814415812139	0.31366885922585	0.148723613279327	0.505408114995359	0.249457201518089
0.512649349606271	0.313116814661868	0.148395851901781	0.506063308024484	0.249768533315121
0.513484283400402	0.312564770097885	0.148068090524234	0.50671850105361	0.250079865112153
0.514319217194534	0.312012725533902	0.147740329146687	0.507373694082735	0.250391196909185
0.515154150988665	0.31146068096992	0.14741256776914	0.508028887111861	0.250702528706217
0.515989084782796	0.310908636405937	0.147084806391594	0.508684080140987	0.251013860503248
0.516824018576928	0.310356591841954	0.146757045014047	0.509339273170112	0.25132519230028
0.517658952371059	0.309804547277971	0.1464292836365	0.509994466199238	0.251636524097312
0.518493886165191	0.309252502713989	0.146101522258953	0.510649659228363	0.251947855894344
0.519328819959322	0.308700458150006	0.145773760881407	0.511304852257489	0.252259187691376
0.520163753753454	0.308148413586023	0.14544599950386	0.511960045286614	0.252570519488408
0.520998687547585	0.307596369022041	0.145118238126313	0.51261523831574	0.252881851285439
0.521833621341717	0.307044324458058	0.144790476748766	0.513270431344865	0.253193183082471
0.522668555135848	0.306492279894075	0.14446271537122	0.513925624373991	0.253504514879503
0.52350348892998	0.305940235330093	0.144134953993673	0.514580817403116	0.253815846676535
0.524338422724111	0.30538819076611	0.143807192616126	0.515236010432242	0.254127178473567
0.525173356518243	0.304836146202127	0.14347943123858	0.515891203461367	0.254438510270599
0.526008290312374	0.304284101638145	0.143151669861033	0.516546396490493	0.25474984206763
0.526843224106506	0.303732057074162	0.142823908483486	0.517201589519618	0.255061173864662
0.527678157900637	0.303180012510179	0.142496147105939	0.517856782548744	0.255372505661694
0.528513091694768	0.302627967946197	0.142168385728393	0.51851197557787	0.255683837458726
0.5293480254889	0.302075923382214	0.141840624350846	0.519167168606995	0.255995169255758
0.530182959283031	0.301523878818231	0.141512862973299	0.519822361636121	0.25630650105279
0.531017893077163	0.300971834254248	0.141185101595752	0.520477554665246	0.256617832849821
0.531852826871294	0.300419789690266	0.140857340218206	0.521132747694372	0.256929164646853
0.532687760665426	0.299867745126283	0.140529578840659	0.521787940723497	0.257240496443885
0.533522694459557	0.2993157005623	0.140201817463112	0.522443133752623	0.257551828240917
0.534357628253689	0.298763655998318	0.139874056085565	0.523098326781748	0.257863160037949
0.53519256204782	0.298211611434335	0.139546294708019	0.523753519810874	0.258174491834981
0.536027495841952	0.297659566870352	0.139218533330472	0.524408712839999	0.258485823632012
0.536862429636083	0.29710752230637	0.138890771952925	0.525063905869125	0.258797155429044
0.537697363430215	0.296555477742387	0.138563010575378	0.52571909889825	0.259108487226076
0.538532297224346	0.296003433178404	0.138235249197832	0.526374291927376	0.259419819023108
0.539367231018477	0.295451388614422	0.137907487820285	0.527029484956501	0.25973115082014
0.540202164812609	0.294899344050439	0.137579726442738	0.527684677985627	0.260042482617172
0.54103709860674	0.294347299486456	0.137251965065191	0.528339871014752	0.260353814414203
0.541872032400872	0.293795254922473	0.136924203687645	0.528995064043878	0.260665146211235
0.542706966195003	0.293243210358491	0.136596442310098	0.529650257073004	0.260976478008267
0.543541899989135	0.292691165794508	0.136268680932551	0.530305450102129	0.261287809805299
0.544376833783266	0.292139121230525	0.135940919555004	0.530960643131255	0.261599141602331
0.545211767577398	0.291587076666543	0.135613158177458	0.53161583616038	0.261910473399363
0.546046701371529	0.29103503210256	0.135285396799911	0.532271029189506	0.262221805196394
0.546881635165661	0.290482987538577	0.134957635422364	0.532926222218631	0.262533136993426
0.547716568959792	0.289930942974595	0.134629874044817	0.533581415247757	0.262844468790458
0.548551502753924	0.289378898410612	0.134302112667271	0.534236608276882	0.26315580058749
0.549386436548055	0.288826853846629	0.133974351289724	0.534891801306008	0.263467132384522
0.550221370342187	0.288274809282646	0.133646589912177	0.535546994335133	0.263778464181554
0.551056304136318	0.287722764718664	0.13331882853463	0.536202187364259	0.264089795978586
0.55189123793045	0.287170720154681	0.132991067157084	0.536857380393384	0.264401127775617
0.552726171724581	0.286618675590698	0.132663305779537	0.53751257342251	0.264712459572649
0.553561105518713	0.286066631026716	0.13233554440199	0.538167766451635	0.265023791369681
0.554396039312844	0.285514586462733	0.132007783024443	0.538822959480761	0.265335123166713
0.555230973106975	0.28496254189875	0.131680021646897	0.539478152509887	0.265646454963745
0.556065906901107	0.284410497334768	0.13135226026935	0.540133345539012	0.265957786760777
0.556900840695238	0.283858452770785	0.131024498891803	0.540788538568138	0.266269118557808
0.55773577448937	0.283306408206802	0.130696737514256	0.541443731597263	0.26658045035484
0.558570708283501	0.28275436364282	0.13036897613671	0.542098924626389	0.266891782151872
0.559405642077633	0.282202319078837	0.130041214759163	0.542754117655514	0.267203113948904
0.560240575871764	0.281650274514854	0.129713453381616	0.54340931068464	0.267514445745936
0.561075509665896	0.281098229950872	0.129385692004069	0.544064503713765	0.267825777542968
0.561910443460027	0.280546185386889	0.129057930626523	0.544719696742891	0.268137109339999
0.562745377254159	0.279994140822906	0.128730169248976	0.545374889772016	0.268448441137031
0.56358031104829	0.279442096258923	0.128402407871429	0.546030082801142	0.268759772934063
0.564415244842422	0.278890051694941	0.128074646493883	0.546685275830267	0.269071104731095
0.565250178636553	0.278338007130958	0.127746885116336	0.547340468859393	0.269382436528127
0.566085112430684	0.277785962566975	0.127419123738789	0.547995661888518	0.269693768325158
0.566920046224816	0.277233918002993	0.127091362361242	0.548650854917644	0.27000510012219
0.567754980018947	0.27668187343901	0.126763600983696	0.54930604794677	0.270316431919222
0.568589913813079	0.276129828875027	0.126435839606149	0.549961240975895	0.270627763716254
0.56942484760721	0.275577784311045	0.126108078228602	0.550616434005021	0.270939095513286
0.570259781401342	0.275025739747062	0.125780316851055	0.551271627034146	0.271250427310318
0.571094715195473	0.274473695183079	0.125452555473509	0.551926820063272	0.271561759107349
0.571929648989605	0.273921650619097	0.125124794095962	0.552582013092397	0.271873090904381
0.572764582783736	0.273369606055114	0.124797032718415	0.553237206121523	0.272184422701413
0.573599516577868	0.272817561491131	0.124469271340868	0.553892399150648	0.272495754498445
0.574434450371999	0.272265516927149	0.124141509963322	0.554547592179774	0.272807086295477
0.575269384166131	0.271713472363166	0.123813748585775	0.555202785208899	0.273118418092509
0.576104317960262	0.271161427799183	0.123485987208228	0.555857978238025	0.27342974988954
0.576939251754394	0.2706093832352	0.123158225830681	0.55651317126715	0.273741081686572
0.577774185548525	0.270057338671218	0.122830464453135	0.557168364296276	0.274052413483604
0.578609119342656	0.269505294107235	0.122502703075588	0.557823557325401	0.274363745280636
0.579444053136788	0.268953249543252	0.122174941698041	0.558478750354527	0.274675077077668
0.580278986930919	0.26840120497927	0.121847180320494	0.559133943383652	0.2749864088747
0.581113920725051	0.267849160415287	0.121519418942948	0.559789136412778	0.275297740671732
0.581948854519182	0.267297115851304	0.121191657565401	0.560444329441903	0.275609072468763
0.582783788313314	0.266745071287322	0.120863896187854	0.561099522471029	0.275920404265795
0.583618722107445	0.266193026723339	0.120536134810307	0.561754715500155	0.276231736062827
0.584453655901577	0.265640982159356	0.120208373432761	0.56240990852928	0.276543067859859
0.585288589695708	0.265088937595374	0.119880612055214	0.563065101558406	0.276854399656891
0.58612352348984	0.264536893031391	0.119552850677667	0.563720294587531	0.277165731453923
0.586958457283971	0.263984848467408	0.11922508930012	0.564375487616657	0.277477063250954
0.587793391078103	0.263432803903425	0.118897327922574	0.565030680645782	0.277788395047986
0.588628324872234	0.262880759339443	0.118569566545027	0.565685873674908	0.278099726845018
0.589463258666366	0.26232871477546	0.11824180516748	0.566341066704033	0.27841105864205
0.590298192460497	0.261776670211477	0.117914043789933	0.566996259733159	0.278722390439082
0.591133126254628	0.261224625647495	0.117586282412387	0.567651452762284	0.279033722236114
0.59196806004876	0.260672581083512	0.11725852103484	0.56830664579141	0.279345054033145
0.592802993842891	0.260120536519529	0.116930759657293	0.568961838820536	0.279656385830177
0.593637927637023	0.259568491955547	0.116602998279746	0.569617031849661	0.279967717627209
0.594472861431154	0.259016447391564	0.1162752369022	0.570272224878787	0.280279049424241
0.595307795225286	0.258464402827581	0.115947475524653	0.570927417907912	0.280590381221273
0.596142729019417	0.257912358263599	0.115619714147106	0.571582610937038	0.280901713018305
0.596977662813549	0.257360313699616	0.11529195276956	0.572237803966163	0.281213044815336
0.59781259660768	0.256808269135633	0.114964191392013	0.572892996995289	0.281524376612368
0.598647530401812	0.256256224571651	0.114636430014466	0.573548190024414	0.2818357084094
0.599482464195943	0.255704180007668	0.114308668636919	0.57420338305354	0.282147040206432
0.600317397990075	0.255152135443685	0.113980907259373	0.574858576082665	0.282458372003464
0.601152331784206	0.254600090879702	0.113653145881826	0.575513769111791	0.282769703800495
0.601987265578337	0.25404804631572	0.113325384504279	0.576168962140916	0.283081035597527
0.602822199372469	0.253496001751737	0.112997623126732	0.576824155170042	0.283392367394559
0.6036571331666	0.252943957187754	0.112669861749186	0.577479348199167	0.283703699191591
0.604492066960732	0.252391912623772	0.112342100371639	0.578134541228293	0.284015030988623
0.605327000754863	0.251839868059789	0.112014338994092	0.578789734257418	0.284326362785655
0.606161934548995	0.251287823495806	0.111686577616545	0.579444927286544	0.284637694582687
0.606996868343126	0.250735778931824	0.111358816238999	0.580100120315669	0.284949026379718
0.607831802137258	0.250183734367841	0.111031054861452	0.580755313344795	0.28526035817675
0.608666735931389	0.249631689803858	0.110703293483905	0.581410506373921	0.285571689973782
0.609501669725521	0.249079645239876	0.110375532106358	0.582065699403046	0.285883021770814
0.610336603519652	0.248527600675893	0.110047770728812	0.582720892432172	0.286194353567846
0.611171537313784	0.24797555611191	0.109720009351265	0.583376085461297	0.286505685364878
0.612006471107915	0.247423511547928	0.109392247973718	0.584031278490423	0.286817017161909
0.612841404902047	0.246871466983945	0.109064486596171	0.584686471519548	0.287128348958941
0.613676338696178	0.246319422419962	0.108736725218625	0.585341664548674	0.287439680755973
0.614511272490309	0.245767377855979	0.108408963841078	0.585996857577799	0.287751012553005
0.615346206284441	0.245215333291997	0.108081202463531	0.586652050606925	0.288062344350037
0.616181140078572	0.244663288728014	0.107753441085984	0.58730724363605	0.288373676147069
0.617016073872704	0.244111244164031	0.107425679708438	0.587962436665176	0.2886850079441
0.617851007666835	0.243559199600049	0.107097918330891	0.588617629694301	0.288996339741132
0.618685941460967	0.243007155036066	0.106770156953344	0.589272822723427	0.289307671538164
0.619520875255098	0.242455110472083	0.106442395575797	0.589928015752552	0.289619003335196
0.62035580904923	0.241903065908101	0.106114634198251	0.590583208781678	0.289930335132228
0.621190742843361	0.241351021344118	0.105786872820704	0.591238401810803	0.29024166692926
0.622025676637493	0.240798976780135	0.105459111443157	0.591893594839929	0.290552998726291
0.622860610431624	0.240246932216153	0.10513135006561	0.592548787869055	0.290864330523323
0.623695544225756	0.23969488765217	0.104803588688064	0.59320398089818	0.291175662320355
0.624530478019887	0.239142843088187	0.104475827310517	0.593859173927306	0.291486994117387
0.625365411814019	0.238590798524205	0.10414806593297	0.594514366956431	0.291798325914419
0.62620034560815	0.238038753960222	0.103820304555423	0.595169559985557	0.29210965771145
0.627035279402281	0.237486709396239	0.103492543177877	0.595824753014682	0.292420989508482
0.627870213196413	0.236934664832256	0.10316478180033	0.596479946043808	0.292732321305514
0.628705146990544	0.236382620268274	0.102837020422783	0.597135139072933	0.293043653102546
0.629540080784676	0.235830575704291	0.102509259045236	0.597790332102059	0.293354984899578
0.630375014578807	0.235278531140308	0.10218149766769	0.598445525131184	0.29366631669661
0.631209948372939	0.234726486576326	0.101853736290143	0.59910071816031	0.293977648493641
0.63204488216707	0.234174442012343	0.101525974912596	0.599755911189435	0.294288980290673
0.632879815961202	0.23362239744836	0.10119821353505	0.600411104218561	0.294600312087705
0.633714749755333	0.233070352884378	0.100870452157503	0.601066297247687	0.294911643884737
0.634549683549465	0.232518308320395	0.100542690779956	0.601721490276812	0.295222975681769
0.635384617343596	0.231966263756412	0.100214929402409	0.602376683305938	0.295534307478801
0.636219551137728	0.23141421919243	0.0998871680248625	0.603031876335063	0.295845639275833
0.637054484931859	0.230862174628447	0.0995594066473158	0.603687069364189	0.296156971072864
0.63788941872599	0.230310130064464	0.099231645269769	0.604342262393314	0.296468302869896
0.638724352520122	0.229758085500481	0.0989038838922223	0.60499745542244	0.296779634666928
0.639559286314253	0.229206040936499	0.0985761225146756	0.605652648451565	0.29709096646396
0.640394220108385	0.228653996372516	0.0982483611371288	0.606307841480691	0.297402298260992
0.641229153902516	0.228101951808533	0.0979205997595821	0.606963034509816	0.297713630058024
0.642064087696648	0.227549907244551	0.0975928383820353	0.607618227538942	0.298024961855055
0.642899021490779	0.226997862680568	0.0972650770044886	0.608273420568067	0.298336293652087
0.643733955284911	0.226445818116585	0.0969373156269419	0.608928613597193	0.298647625449119
0.644568889079042	0.225893773552603	0.0966095542493951	0.609583806626318	0.298958957246151
0.645403822873174	0.22534172898862	0.0962817928718483	0.610238999655444	0.299270289043183
0.646238756667305	0.224789684424637	0.0959540314943016	0.610894192684569	0.299581620840215
0.647073690461437	0.224237639860655	0.0956262701167548	0.611549385713695	0.299892952637246
0.647908624255568	0.223685595296672	0.0952985087392081	0.612204578742821	0.300204284434278
0.6487435580497	0.223133550732689	0.0949707473616614	0.612859771771946	0.30051561623131
0.649578491843831	0.222581506168707	0.0946429859841146	0.613514964801072	0.300826948028342
0.650413425637962	0.222029461604724	0.0943152246065679	0.614170157830197	0.301138279825374
0.651248359432094	0.221477417040741	0.0939874632290211	0.614825350859323	0.301449611622406
0.652083293226225	0.220925372476758	0.0936597018514744	0.615480543888448	0.301760943419437
0.652918227020357	0.220373327912776	0.0933319404739277	0.616135736917574	0.302072275216469
0.653753160814488	0.219821283348793	0.0930041790963809	0.616790929946699	0.302383607013501
0.65458809460862	0.21926923878481	0.0926764177188342	0.617446122975825	0.302694938810533
0.655423028402751	0.218717194220828	0.0923486563412874	0.61810131600495	0.303006270607565
0.656257962196883	0.218165149656845	0.0920208949637407	0.618756509034076	0.303317602404597
0.657092895991014	0.217613105092862	0.0916931335861939	0.619411702063201	0.303628934201628
0.657927829785146	0.21706106052888	0.0913653722086472	0.620066895092327	0.30394026599866
0.658762763579277	0.216509015964897	0.0910376108311005	0.620722088121452	0.304251597795692
0.659597697373409	0.215956971400914	0.0907098494535537	0.621377281150578	0.304562929592724
0.66043263116754	0.215404926836932	0.090382088076007	0.622032474179703	0.304874261389756
0.661267564961671	0.214852882272949	0.0900543266984602	0.622687667208829	0.305185593186788
0.662102498755803	0.214300837708966	0.0897265653209134	0.623342860237954	0.305496924983819
0.662937432549934	0.213748793144984	0.0893988039433667	0.62399805326708	0.305808256780851
0.663772366344066	0.213196748581001	0.08907104256582	0.624653246296206	0.306119588577883
0.664607300138197	0.212644704017018	0.0887432811882732	0.625308439325331	0.306430920374915
0.665442233932329	0.212092659453035	0.0884155198107265	0.625963632354457	0.306742252171947
0.66627716772646	0.211540614889053	0.0880877584331797	0.626618825383582	0.307053583968979
0.667112101520592	0.21098857032507	0.087759997055633	0.627274018412708	0.30736491576601
0.667947035314723	0.210436525761087	0.0874322356780863	0.627929211441833	0.307676247563042
0.668781969108855	0.209884481197105	0.0871044743005395	0.628584404470959	0.307987579360074
0.669616902902986	0.209332436633122	0.0867767129229928	0.629239597500084	0.308298911157106
0.670451836697118	0.208780392069139	0.086448951545446	0.62989479052921	0.308610242954138
0.671286770491249	0.208228347505157	0.0861211901678993	0.630549983558335	0.30892157475117
0.672121704285381	0.207676302941174	0.0857934287903525	0.631205176587461	0.309232906548201
0.672956638079512	0.207124258377191	0.0854656674128058	0.631860369616587	0.309544238345233
0.673791571873644	0.206572213813208	0.085137906035259	0.632515562645712	0.309855570142265
0.674626505667775	0.206020169249226	0.0848101446577122	0.633170755674838	0.310166901939297
0.675461439461907	0.205468124685243	0.0844823832801656	0.633825948703963	0.310478233736329
0.676296373256038	0.20491608012126	0.0841546219026188	0.634481141733089	0.310789565533361
0.677131307050169	0.204364035557278	0.083826860525072	0.635136334762214	0.311100897330392
0.677966240844301	0.203811990993295	0.0834990991475253	0.63579152779134	0.311412229127424
0.678801174638432	0.203259946429312	0.0831713377699785	0.636446720820465	0.311723560924456
0.679636108432564	0.20270790186533	0.0828435763924318	0.637101913849591	0.312034892721488
0.680471042226695	0.202155857301347	0.0825158150148851	0.637757106878716	0.31234622451852
0.681305976020827	0.201603812737364	0.0821880536373383	0.638412299907842	0.312657556315552
0.682140909814958	0.201051768173382	0.0818602922597916	0.639067492936967	0.312968888112583
0.68297584360909	0.200499723609399	0.0815325308822448	0.639722685966093	0.313280219909615
0.683810777403221	0.199947679045416	0.0812047695046981	0.640377878995218	0.313591551706647
0.684645711197353	0.199395634481433	0.0808770081271513	0.641033072024344	0.313902883503679
0.685480644991484	0.198843589917451	0.0805492467496046	0.641688265053469	0.314214215300711
0.686315578785616	0.198291545353468	0.0802214853720579	0.642343458082595	0.314525547097743
0.687150512579747	0.197739500789485	0.0798937239945111	0.64299865111172	0.314836878894774
0.687985446373878	0.197187456225503	0.0795659626169644	0.643653844140846	0.315148210691806
0.68882038016801	0.19663541166152	0.0792382012394176	0.644309037169972	0.315459542488838
0.689655313962141	0.196083367097537	0.0789104398618709	0.644964230199097	0.31577087428587
0.690490247756273	0.195531322533555	0.0785826784843242	0.645619423228223	0.316082206082902
0.691325181550404	0.194979277969572	0.0782549171067774	0.646274616257348	0.316393537879934
0.692160115344536	0.194427233405589	0.0779271557292306	0.646929809286474	0.316704869676965
0.692995049138667	0.193875188841607	0.0775993943516839	0.647585002315599	0.317016201473997
0.693829982932799	0.193323144277624	0.0772716329741371	0.648240195344725	0.317327533271029
0.69466491672693	0.192771099713641	0.0769438715965904	0.64889538837385	0.317638865068061
0.695499850521062	0.192219055149659	0.0766161102190437	0.649550581402976	0.317950196865093
0.696334784315193	0.191667010585676	0.0762883488414969	0.650205774432101	0.318261528662125
0.697169718109325	0.191114966021693	0.0759605874639502	0.650860967461227	0.318572860459156
0.698004651903456	0.19056292145771	0.0756328260864034	0.651516160490352	0.318884192256188
0.698839585697588	0.190010876893728	0.0753050647088567	0.652171353519478	0.31919552405322
0.699674519491719	0.189458832329745	0.07497730333131	0.652826546548603	0.319506855850252
0.70050945328585	0.188906787765762	0.0746495419537632	0.653481739577729	0.319818187647284
0.701344387079982	0.18835474320178	0.0743217805762165	0.654136932606854	0.320129519444316
0.702179320874113	0.187802698637797	0.0739940191986697	0.65479212563598	0.320440851241347
0.703014254668245	0.187250654073814	0.073666257821123	0.655447318665106	0.320752183038379
0.703849188462376	0.186698609509832	0.0733384964435762	0.656102511694231	0.321063514835411
0.704684122256508	0.186146564945849	0.0730107350660295	0.656757704723357	0.321374846632443
0.705519056050639	0.185594520381866	0.0726829736884828	0.657412897752482	0.321686178429475
0.706353989844771	0.185042475817884	0.072355212310936	0.658068090781608	0.321997510226507
0.707188923638902	0.184490431253901	0.0720274509333892	0.658723283810733	0.322308842023538
0.708023857433034	0.183938386689918	0.0716996895558425	0.659378476839859	0.32262017382057
0.708858791227165	0.183386342125936	0.0713719281782958	0.660033669868984	0.322931505617602
0.709693725021297	0.182834297561953	0.071044166800749	0.66068886289811	0.323242837414634
0.710528658815428	0.18228225299797	0.0707164054232023	0.661344055927235	0.323554169211666
0.71136359260956	0.181730208433987	0.0703886440456555	0.661999248956361	0.323865501008698
0.712198526403691	0.181178163870005	0.0700608826681088	0.662654441985487	0.32417683280573
0.713033460197822	0.180626119306022	0.069733121290562	0.663309635014612	0.324488164602761
0.713868393991954	0.180074074742039	0.0694053599130153	0.663964828043738	0.324799496399793
0.714703327786085	0.179522030178057	0.0690775985354686	0.664620021072863	0.325110828196825
0.715538261580217	0.178969985614074	0.0687498371579218	0.665275214101989	0.325422159993857
0.716373195374348	0.178417941050091	0.0684220757803751	0.665930407131114	0.325733491790889
0.71720812916848	0.177865896486109	0.0680943144028283	0.66658560016024	0.326044823587921
0.718043062962611	0.177313851922126	0.0677665530252816	0.667240793189365	0.326356155384952
0.718877996756743	0.176761807358143	0.0674387916477349	0.667895986218491	0.326667487181984
0.719712930550874	0.176209762794161	0.0671110302701881	0.668551179247616	0.326978818979016
0.720547864345006	0.175657718230178	0.0667832688926414	0.669206372276742	0.327290150776048
0.721382798139137	0.175105673666195	0.0664555075150946	0.669861565305867	0.32760148257308
0.722217731933269	0.174553629102213	0.0661277461375478	0.670516758334993	0.327912814370112
0.7230526657274	0.17400158453823	0.0657999847600012	0.671171951364118	0.328224146167143
0.723887599521531	0.173449539974247	0.0654722233824544	0.671827144393244	0.328535477964175
0.724722533315663	0.172897495410264	0.0651444620049076	0.672482337422369	0.328846809761207
0.725557467109794	0.172345450846282	0.0648167006273609	0.673137530451495	0.329158141558239
0.726392400903926	0.171793406282299	0.0644889392498141	0.67379272348062	0.329469473355271
0.727227334698057	0.171241361718316	0.0641611778722674	0.674447916509746	0.329780805152303
0.728062268492189	0.170689317154334	0.0638334164947207	0.675103109538872	0.330092136949334
0.72889720228632	0.170137272590351	0.0635056551171739	0.675758302567997	0.330403468746366
0.729732136080452	0.169585228026368	0.0631778937396272	0.676413495597123	0.330714800543398
0.730567069874583	0.169033183462386	0.0628501323620804	0.677068688626248	0.33102613234043
0.731402003668715	0.168481138898403	0.0625223709845337	0.677723881655374	0.331337464137462
0.732236937462846	0.16792909433442	0.0621946096069869	0.678379074684499	0.331648795934493
0.733071871256978	0.167377049770438	0.0618668482294402	0.679034267713625	0.331960127731525
0.733906805051109	0.166825005206455	0.0615390868518935	0.67968946074275	0.332271459528557
0.734741738845241	0.166272960642472	0.0612113254743467	0.680344653771876	0.332582791325589
0.735576672639372	0.165720916078489	0.0608835640968	0.680999846801001	0.332894123122621
0.736411606433503	0.165168871514507	0.0605558027192532	0.681655039830127	0.333205454919653
0.737246540227635	0.164616826950524	0.0602280413417065	0.682310232859253	0.333516786716684
0.738081474021766	0.164064782386541	0.0599002799641598	0.682965425888378	0.333828118513716
0.738916407815898	0.163512737822559	0.059572518586613	0.683620618917504	0.334139450310748
0.739751341610029	0.162960693258576	0.0592447572090662	0.684275811946629	0.33445078210778
0.740586275404161	0.162408648694593	0.0589169958315195	0.684931004975755	0.334762113904812
0.741421209198292	0.161856604130611	0.0585892344539727	0.68558619800488	0.335073445701844
0.742256142992424	0.161304559566628	0.058261473076426	0.686241391034006	0.335384777498876
0.743091076786555	0.160752515002645	0.0579337116988793	0.686896584063131	0.335696109295907
0.743926010580687	0.160200470438663	0.0576059503213325	0.687551777092257	0.336007441092939
0.744760944374818	0.15964842587468	0.0572781889437858	0.688206970121382	0.336318772889971
0.74559587816895	0.159096381310697	0.056950427566239	0.688862163150508	0.336630104687003
0.746430811963081	0.158544336746715	0.0566226661886923	0.689517356179633	0.336941436484035
0.747265745757212	0.157992292182732	0.0562949048111456	0.690172549208759	0.337252768281066
0.748100679551344	0.157440247618749	0.0559671434335988	0.690827742237884	0.337564100078098
0.748935613345475	0.156888203054766	0.0556393820560521	0.69148293526701	0.33787543187513
0.749770547139607	0.156336158490784	0.0553116206785053	0.692138128296135	0.338186763672162
0.750605480933738	0.155784113926801	0.0549838593009586	0.692793321325261	0.338498095469194
0.75144041472787	0.155232069362818	0.0546560979234118	0.693448514354386	0.338809427266226
0.752275348522001	0.154680024798836	0.0543283365458651	0.694103707383512	0.339120759063257
0.753110282316133	0.154127980234853	0.0540005751683184	0.694758900412638	0.339432090860289
0.753945216110264	0.15357593567087	0.0536728137907716	0.695414093441763	0.339743422657321
0.754780149904396	0.153023891106888	0.0533450524132248	0.696069286470889	0.340054754454353
0.755615083698527	0.152471846542905	0.0530172910356781	0.696724479500014	0.340366086251385
0.756450017492659	0.151919801978922	0.0526895296581314	0.69737967252914	0.340677418048417
0.75728495128679	0.15136775741494	0.0523617682805846	0.698034865558265	0.340988749845448
0.758119885080922	0.150815712850957	0.0520340069030379	0.698690058587391	0.34130008164248
0.758954818875053	0.150263668286974	0.0517062455254911	0.699345251616516	0.341611413439512
0.759789752669184	0.149711623722992	0.0513784841479444	0.700000444645642	0.341922745236544
0.760624686463316	0.149159579159009	0.0510507227703976	0.700655637674767	0.342234077033576
0.761459620257447	0.148607534595026	0.0507229613928509	0.701310830703893	0.342545408830608
0.762294554051579	0.148055490031043	0.0503952000153042	0.701966023733018	0.342856740627639
0.76312948784571	0.147503445467061	0.0500674386377574	0.702621216762144	0.343168072424671
0.763964421639842	0.146951400903078	0.0497396772602107	0.703276409791269	0.343479404221703
0.764799355433973	0.146399356339095	0.0494119158826639	0.703931602820395	0.343790736018735
0.765634289228105	0.145847311775113	0.0490841545051172	0.70458679584952	0.344102067815767
0.766469223022236	0.14529526721113	0.0487563931275705	0.705241988878646	0.344413399612799
0.767304156816368	0.144743222647147	0.0484286317500237	0.705897181907772	0.344724731409831
0.768139090610499	0.144191178083165	0.048100870372477	0.706552374936897	0.345036063206862
0.768974024404631	0.143639133519182	0.0477731089949302	0.707207567966023	0.345347395003894
0.769808958198762	0.143087088955199	0.0474453476173834	0.707862760995148	0.345658726800926
0.770643891992894	0.142535044391217	0.0471175862398368	0.708517954024274	0.345970058597958
0.771478825787025	0.141982999827234	0.04678982486229	0.709173147053399	0.34628139039499
0.772313759581156	0.141430955263251	0.0464620634847432	0.709828340082525	0.346592722192022
0.773148693375288	0.140878910699269	0.0461343021071965	0.71048353311165	0.346904053989053
0.773983627169419	0.140326866135286	0.0458065407296497	0.711138726140776	0.347215385786085
0.774818560963551	0.139774821571303	0.045478779352103	0.711793919169901	0.347526717583117
0.775653494757682	0.13922277700732	0.0451510179745563	0.712449112199027	0.347838049380149
0.776488428551814	0.138670732443338	0.0448232565970095	0.713104305228152	0.348149381177181
0.777323362345945	0.138118687879355	0.0444954952194628	0.713759498257278	0.348460712974213
0.778158296140077	0.137566643315372	0.044167733841916	0.714414691286404	0.348772044771244
0.778993229934208	0.13701459875139	0.0438399724643693	0.715069884315529	0.349083376568276
0.77982816372834	0.136462554187407	0.0435122110868225	0.715725077344655	0.349394708365308
0.780663097522471	0.135910509623424	0.0431844497092758	0.71638027037378	0.34970604016234
0.781498031316603	0.135358465059442	0.0428566883317291	0.717035463402906	0.350017371959372
0.782332965110734	0.134806420495459	0.0425289269541823	0.717690656432031	0.350328703756404
0.783167898904865	0.134254375931476	0.0422011655766356	0.718345849461157	0.350640035553435
0.784002832698997	0.133702331367494	0.0418734041990888	0.719001042490282	0.350951367350467
0.784837766493128	0.133150286803511	0.0415456428215421	0.719656235519408	0.351262699147499
0.78567270028726	0.132598242239528	0.0412178814439954	0.720311428548533	0.351574030944531
0.786507634081391	0.132046197675545	0.0408901200664486	0.720966621577659	0.351885362741563
0.787342567875523	0.131494153111563	0.0405623586889018	0.721621814606784	0.352196694538595
0.788177501669654	0.13094210854758	0.0402345973113551	0.72227700763591	0.352508026335626
0.789012435463786	0.130390063983597	0.0399068359338083	0.722932200665035	0.352819358132658
0.789847369257917	0.129838019419615	0.0395790745562616	0.723587393694161	0.35313068992969
0.790682303052049	0.129285974855632	0.0392513131787149	0.724242586723286	0.353442021726722
0.79151723684618	0.128733930291649	0.0389235518011681	0.724897779752412	0.353753353523754
0.792352170640312	0.128181885727667	0.0385957904236214	0.725552972781538	0.354064685320786
0.793187104434443	0.127629841163684	0.0382680290460746	0.726208165810663	0.354376017117817
0.794022038228575	0.127077796599701	0.0379402676685279	0.726863358839789	0.354687348914849
0.794856972022706	0.126525752035718	0.0376125062909811	0.727518551868914	0.354998680711881
0.795691905816838	0.125973707471736	0.0372847449134344	0.72817374489804	0.355310012508913
0.796526839610969	0.125421662907753	0.0369569835358876	0.728828937927165	0.355621344305945
0.797361773405101	0.12486961834377	0.0366292221583409	0.729484130956291	0.355932676102977
0.798196707199232	0.124317573779788	0.0363014607807942	0.730139323985416	0.356244007900008
0.799031640993363	0.123765529215805	0.0359736994032474	0.730794517014542	0.35655533969704
0.799866574787495	0.123213484651822	0.0356459380257007	0.731449710043667	0.356866671494072
0.800701508581626	0.12266144008784	0.0353181766481539	0.732104903072793	0.357178003291104
0.801536442375758	0.122109395523857	0.0349904152706071	0.732760096101918	0.357489335088136
0.802371376169889	0.121557350959874	0.0346626538930604	0.733415289131044	0.357800666885168
0.803206309964021	0.121005306395892	0.0343348925155137	0.734070482160169	0.358111998682199
0.804041243758152	0.120453261831909	0.0340071311379669	0.734725675189295	0.358423330479231
0.804876177552284	0.119901217267926	0.0336793697604202	0.73538086821842	0.358734662276263
0.805711111346415	0.119349172703944	0.0333516083828734	0.736036061247546	0.359045994073295
0.806546045140547	0.118797128139961	0.0330238470053267	0.736691254276671	0.359357325870327
0.807380978934678	0.118245083575978	0.0326960856277799	0.737346447305797	0.359668657667359
0.80821591272881	0.117693039011995	0.0323683242502332	0.738001640334923	0.35997998946439
0.809050846522941	0.117140994448013	0.0320405628726865	0.738656833364048	0.360291321261422
0.809885780317072	0.11658894988403	0.0317128014951397	0.739312026393174	0.360602653058454
0.810720714111204	0.116036905320047	0.031385040117593	0.739967219422299	0.360913984855486
0.811555647905335	0.115484860756065	0.0310572787400462	0.740622412451425	0.361225316652518
0.812390581699467	0.114932816192082	0.0307295173624995	0.74127760548055	0.36153664844955
0.813225515493598	0.114380771628099	0.0304017559849528	0.741932798509676	0.361847980246581
0.81406044928773	0.113828727064117	0.030073994607406	0.742587991538801	0.362159312043613
0.814895383081861	0.113276682500134	0.0297462332298593	0.743243184567927	0.362470643840645
0.815730316875993	0.112724637936151	0.0294184718523125	0.743898377597052	0.362781975637677
0.816565250670124	0.112172593372169	0.0290907104747657	0.744553570626178	0.363093307434709
0.817400184464256	0.111620548808186	0.028762949097219	0.745208763655304	0.363404639231741
0.818235118258387	0.111068504244203	0.0284351877196723	0.745863956684429	0.363715971028772
0.819070052052519	0.110516459680221	0.0281074263421255	0.746519149713555	0.364027302825804
0.81990498584665	0.109964415116238	0.0277796649645788	0.74717434274268	0.364338634622836
0.820739919640782	0.109412370552255	0.027451903587032	0.747829535771806	0.364649966419868
0.821574853434913	0.108860325988272	0.0271241422094853	0.748484728800931	0.3649612982169
0.822409787229044	0.10830828142429	0.0267963808319386	0.749139921830057	0.365272630013932
0.823244721023176	0.107756236860307	0.0264686194543918	0.749795114859182	0.365583961810963
0.824079654817307	0.107204192296324	0.0261408580768451	0.750450307888308	0.365895293607995
0.824914588611439	0.106652147732342	0.0258130966992983	0.751105500917433	0.366206625405027
0.82574952240557	0.106100103168359	0.0254853353217516	0.751760693946559	0.366517957202059
0.826584456199702	0.105548058604376	0.0251575739442049	0.752415886975684	0.366829288999091
0.827419389993833	0.104996014040394	0.0248298125666581	0.75307108000481	0.367140620796123
0.828254323787965	0.104443969476411	0.0245020511891114	0.753726273033935	0.367451952593154
0.829089257582096	0.103891924912428	0.0241742898115646	0.754381466063061	0.367763284390186
0.829924191376228	0.103339880348446	0.0238465284340179	0.755036659092186	0.368074616187218
0.830759125170359	0.102787835784463	0.0235187670564711	0.755691852121312	0.36838594798425
0.831594058964491	0.10223579122048	0.0231910056789244	0.756347045150437	0.368697279781282
0.832428992758622	0.101683746656497	0.0228632443013776	0.757002238179563	0.369008611578314
0.833263926552753	0.101131702092515	0.0225354829238309	0.757657431208689	0.369319943375345
0.834098860346885	0.100579657528532	0.0222077215462841	0.758312624237814	0.369631275172377
