# Supplementary material for: Unraveling the hidden temporal range of fast β2-adrenergic receptor mobility by time-resolved fluorescence
Source: Commun Biol. 2022 Feb 28;5:176. doi: 10.1038/s42003-022-03106-4 (PMC8885909; doi:10.1038/s42003-022-03106-4)
Supplement: Supplementary file 4 — Supplementary Data 1 [file 42003_2022_3106_MOESM4_ESM.zip › SupplementaryData/Figure 4/4d_x_slow_v_t_rot_fit.txt]

x_slow	fit_x_slow_v_t_rot
0.49018	0.402097143089622
0.490561771771772	0.401787177741359
0.490943543543544	0.401477212393096
0.491325315315315	0.401167247044834
0.491707087087087	0.400857281696571
0.492088858858859	0.400547316348308
0.492470630630631	0.400237351000045
0.492852402402402	0.399927385651783
0.493234174174174	0.39961742030352
0.493615945945946	0.399307454955257
0.493997717717718	0.398997489606995
0.49437948948949	0.398687524258732
0.494761261261261	0.398377558910469
0.495143033033033	0.398067593562207
0.495524804804805	0.397757628213944
0.495906576576577	0.397447662865681
0.496288348348348	0.397137697517418
0.49667012012012	0.396827732169156
0.497051891891892	0.396517766820893
0.497433663663664	0.39620780147263
0.497815435435435	0.395897836124368
0.498197207207207	0.395587870776105
0.498578978978979	0.395277905427842
0.498960750750751	0.39496794007958
0.499342522522523	0.394657974731317
0.499724294294294	0.394348009383054
0.500106066066066	0.394038044034791
0.500487837837838	0.393728078686529
0.50086960960961	0.393418113338266
0.501251381381381	0.393108147990003
0.501633153153153	0.392798182641741
0.502014924924925	0.392488217293478
0.502396696696697	0.392178251945215
0.502778468468469	0.391868286596952
0.50316024024024	0.39155832124869
0.503542012012012	0.391248355900427
0.503923783783784	0.390938390552164
0.504305555555556	0.390628425203902
0.504687327327327	0.390318459855639
0.505069099099099	0.390008494507376
0.505450870870871	0.389698529159114
0.505832642642643	0.389388563810851
0.506214414414414	0.389078598462588
0.506596186186186	0.388768633114326
0.506977957957958	0.388458667766063
0.50735972972973	0.3881487024178
0.507741501501502	0.387838737069537
0.508123273273273	0.387528771721275
0.508505045045045	0.387218806373012
0.508886816816817	0.386908841024749
0.509268588588589	0.386598875676487
0.50965036036036	0.386288910328224
0.510032132132132	0.385978944979961
0.510413903903904	0.385668979631698
0.510795675675676	0.385359014283436
0.511177447447447	0.385049048935173
0.511559219219219	0.38473908358691
0.511940990990991	0.384429118238648
0.512322762762763	0.384119152890385
0.512704534534535	0.383809187542122
0.513086306306306	0.38349922219386
0.513468078078078	0.383189256845597
0.51384984984985	0.382879291497334
0.514231621621622	0.382569326149072
0.514613393393393	0.382259360800809
0.514995165165165	0.381949395452546
0.515376936936937	0.381639430104283
0.515758708708709	0.381329464756021
0.51614048048048	0.381019499407758
0.516522252252252	0.380709534059495
0.516904024024024	0.380399568711233
0.517285795795796	0.38008960336297
0.517667567567568	0.379779638014707
0.518049339339339	0.379469672666444
0.518431111111111	0.379159707318182
0.518812882882883	0.378849741969919
0.519194654654655	0.378539776621656
0.519576426426426	0.378229811273394
0.519958198198198	0.377919845925131
0.52033996996997	0.377609880576868
0.520721741741742	0.377299915228606
0.521103513513513	0.376989949880343
0.521485285285285	0.37667998453208
0.521867057057057	0.376370019183818
0.522248828828829	0.376060053835555
0.522630600600601	0.375750088487292
0.523012372372372	0.375440123139029
0.523394144144144	0.375130157790767
0.523775915915916	0.374820192442504
0.524157687687688	0.374510227094241
0.524539459459459	0.374200261745979
0.524921231231231	0.373890296397716
0.525303003003003	0.373580331049453
0.525684774774775	0.373270365701191
0.526066546546546	0.372960400352928
0.526448318318318	0.372650435004665
0.52683009009009	0.372340469656402
0.527211861861862	0.37203050430814
0.527593633633634	0.371720538959877
0.527975405405405	0.371410573611614
0.528357177177177	0.371100608263352
0.528738948948949	0.370790642915089
0.529120720720721	0.370480677566826
0.529502492492492	0.370170712218564
0.529884264264264	0.369860746870301
0.530266036036036	0.369550781522038
0.530647807807808	0.369240816173775
0.53102957957958	0.368930850825513
0.531411351351351	0.36862088547725
0.531793123123123	0.368310920128987
0.532174894894895	0.368000954780725
0.532556666666667	0.367690989432462
0.532938438438438	0.367381024084199
0.53332021021021	0.367071058735937
0.533701981981982	0.366761093387674
0.534083753753754	0.366451128039411
0.534465525525526	0.366141162691148
0.534847297297297	0.365831197342886
0.535229069069069	0.365521231994623
0.535610840840841	0.36521126664636
0.535992612612613	0.364901301298098
0.536374384384384	0.364591335949835
0.536756156156156	0.364281370601572
0.537137927927928	0.36397140525331
0.5375196996997	0.363661439905047
0.537901471471471	0.363351474556784
0.538283243243243	0.363041509208521
0.538665015015015	0.362731543860259
0.539046786786787	0.362421578511996
0.539428558558559	0.362111613163733
0.53981033033033	0.361801647815471
0.540192102102102	0.361491682467208
0.540573873873874	0.361181717118945
0.540955645645646	0.360871751770683
0.541337417417417	0.36056178642242
0.541719189189189	0.360251821074157
0.542100960960961	0.359941855725894
0.542482732732733	0.359631890377632
0.542864504504505	0.359321925029369
0.543246276276276	0.359011959681106
0.543628048048048	0.358701994332844
0.54400981981982	0.358392028984581
0.544391591591592	0.358082063636318
0.544773363363363	0.357772098288056
0.545155135135135	0.357462132939793
0.545536906906907	0.35715216759153
0.545918678678679	0.356842202243267
0.546300450450451	0.356532236895005
0.546682222222222	0.356222271546742
0.547063993993994	0.355912306198479
0.547445765765766	0.355602340850217
0.547827537537538	0.355292375501954
0.548209309309309	0.354982410153691
0.548591081081081	0.354672444805429
0.548972852852853	0.354362479457166
0.549354624624625	0.354052514108903
0.549736396396396	0.353742548760641
0.550118168168168	0.353432583412378
0.55049993993994	0.353122618064115
0.550881711711712	0.352812652715852
0.551263483483484	0.35250268736759
0.551645255255255	0.352192722019327
0.552027027027027	0.351882756671064
0.552408798798799	0.351572791322802
0.552790570570571	0.351262825974539
0.553172342342342	0.350952860626276
0.553554114114114	0.350642895278014
0.553935885885886	0.350332929929751
0.554317657657658	0.350022964581488
0.554699429429429	0.349712999233225
0.555081201201201	0.349403033884963
0.555462972972973	0.3490930685367
0.555844744744745	0.348783103188437
0.556226516516517	0.348473137840175
0.556608288288288	0.348163172491912
0.55699006006006	0.347853207143649
0.557371831831832	0.347543241795387
0.557753603603604	0.347233276447124
0.558135375375375	0.346923311098861
0.558517147147147	0.346613345750598
0.558898918918919	0.346303380402336
0.559280690690691	0.345993415054073
0.559662462462462	0.34568344970581
0.560044234234234	0.345373484357548
0.560426006006006	0.345063519009285
0.560807777777778	0.344753553661022
0.56118954954955	0.34444358831276
0.561571321321321	0.344133622964497
0.561953093093093	0.343823657616234
0.562334864864865	0.343513692267971
0.562716636636637	0.343203726919709
0.563098408408408	0.342893761571446
0.56348018018018	0.342583796223183
0.563861951951952	0.342273830874921
0.564243723723724	0.341963865526658
0.564625495495495	0.341653900178395
0.565007267267267	0.341343934830133
0.565389039039039	0.34103396948187
0.565770810810811	0.340724004133607
0.566152582582583	0.340414038785344
0.566534354354354	0.340104073437082
0.566916126126126	0.339794108088819
0.567297897897898	0.339484142740556
0.56767966966967	0.339174177392294
0.568061441441441	0.338864212044031
0.568443213213213	0.338554246695768
0.568824984984985	0.338244281347506
0.569206756756757	0.337934315999243
0.569588528528528	0.33762435065098
0.5699703003003	0.337314385302717
0.570352072072072	0.337004419954455
0.570733843843844	0.336694454606192
0.571115615615616	0.336384489257929
0.571497387387387	0.336074523909667
0.571879159159159	0.335764558561404
0.572260930930931	0.335454593213141
0.572642702702703	0.335144627864879
0.573024474474474	0.334834662516616
0.573406246246246	0.334524697168353
0.573788018018018	0.33421473182009
0.57416978978979	0.333904766471828
0.574551561561562	0.333594801123565
0.574933333333333	0.333284835775302
0.575315105105105	0.33297487042704
0.575696876876877	0.332664905078777
0.576078648648649	0.332354939730514
0.57646042042042	0.332044974382252
0.576842192192192	0.331735009033989
0.577223963963964	0.331425043685726
0.577605735735736	0.331115078337463
0.577987507507507	0.330805112989201
0.578369279279279	0.330495147640938
0.578751051051051	0.330185182292675
0.579132822822823	0.329875216944413
0.579514594594595	0.32956525159615
0.579896366366366	0.329255286247887
0.580278138138138	0.328945320899625
0.58065990990991	0.328635355551362
0.581041681681682	0.328325390203099
0.581423453453453	0.328015424854836
0.581805225225225	0.327705459506574
0.582186996996997	0.327395494158311
0.582568768768769	0.327085528810048
0.582950540540541	0.326775563461786
0.583332312312312	0.326465598113523
0.583714084084084	0.32615563276526
0.584095855855856	0.325845667416998
0.584477627627628	0.325535702068735
0.584859399399399	0.325225736720472
0.585241171171171	0.32491577137221
0.585622942942943	0.324605806023947
0.586004714714715	0.324295840675684
0.586386486486487	0.323985875327421
0.586768258258258	0.323675909979159
0.58715003003003	0.323365944630896
0.587531801801802	0.323055979282633
0.587913573573574	0.322746013934371
0.588295345345345	0.322436048586108
0.588677117117117	0.322126083237845
0.589058888888889	0.321816117889582
0.589440660660661	0.32150615254132
0.589822432432432	0.321196187193057
0.590204204204204	0.320886221844794
0.590585975975976	0.320576256496532
0.590967747747748	0.320266291148269
0.59134951951952	0.319956325800006
0.591731291291291	0.319646360451744
0.592113063063063	0.319336395103481
0.592494834834835	0.319026429755218
0.592876606606607	0.318716464406956
0.593258378378378	0.318406499058693
0.59364015015015	0.31809653371043
0.594021921921922	0.317786568362167
0.594403693693694	0.317476603013905
0.594785465465465	0.317166637665642
0.595167237237237	0.316856672317379
0.595549009009009	0.316546706969117
0.595930780780781	0.316236741620854
0.596312552552553	0.315926776272591
0.596694324324324	0.315616810924328
0.597076096096096	0.315306845576066
0.597457867867868	0.314996880227803
0.59783963963964	0.31468691487954
0.598221411411411	0.314376949531278
0.598603183183183	0.314066984183015
0.598984954954955	0.313757018834752
0.599366726726727	0.31344705348649
0.599748498498499	0.313137088138227
0.60013027027027	0.312827122789964
0.600512042042042	0.312517157441701
0.600893813813814	0.312207192093439
0.601275585585586	0.311897226745176
0.601657357357357	0.311587261396913
0.602039129129129	0.311277296048651
0.602420900900901	0.310967330700388
0.602802672672673	0.310657365352125
0.603184444444444	0.310347400003863
0.603566216216216	0.3100374346556
0.603947987987988	0.309727469307337
0.60432975975976	0.309417503959074
0.604711531531532	0.309107538610812
0.605093303303303	0.308797573262549
0.605475075075075	0.308487607914286
0.605856846846847	0.308177642566024
0.606238618618619	0.307867677217761
0.60662039039039	0.307557711869498
0.607002162162162	0.307247746521236
0.607383933933934	0.306937781172973
0.607765705705706	0.30662781582471
0.608147477477477	0.306317850476448
0.608529249249249	0.306007885128185
0.608911021021021	0.305697919779922
0.609292792792793	0.305387954431659
0.609674564564565	0.305077989083397
0.610056336336336	0.304768023735134
0.610438108108108	0.304458058386871
0.61081987987988	0.304148093038609
0.611201651651652	0.303838127690346
0.611583423423423	0.303528162342083
0.611965195195195	0.30321819699382
0.612346966966967	0.302908231645558
0.612728738738739	0.302598266297295
0.61311051051051	0.302288300949032
0.613492282282282	0.30197833560077
0.613874054054054	0.301668370252507
0.614255825825826	0.301358404904244
0.614637597597598	0.301048439555982
0.615019369369369	0.300738474207719
0.615401141141141	0.300428508859456
0.615782912912913	0.300118543511194
0.616164684684685	0.299808578162931
0.616546456456456	0.299498612814668
0.616928228228228	0.299188647466405
0.61731	0.298878682118143
0.617691771771772	0.29856871676988
0.618073543543544	0.298258751421617
0.618455315315315	0.297948786073355
0.618837087087087	0.297638820725092
0.619218858858859	0.297328855376829
0.619600630630631	0.297018890028567
0.619982402402402	0.296708924680304
0.620364174174174	0.296398959332041
0.620745945945946	0.296088993983778
0.621127717717718	0.295779028635516
0.621509489489489	0.295469063287253
0.621891261261261	0.29515909793899
0.622273033033033	0.294849132590728
0.622654804804805	0.294539167242465
0.623036576576577	0.294229201894202
0.623418348348348	0.29391923654594
0.62380012012012	0.293609271197677
0.624181891891892	0.293299305849414
0.624563663663664	0.292989340501151
0.624945435435435	0.292679375152889
0.625327207207207	0.292369409804626
0.625708978978979	0.292059444456363
0.626090750750751	0.291749479108101
0.626472522522523	0.291439513759838
0.626854294294294	0.291129548411575
0.627236066066066	0.290819583063313
0.627617837837838	0.29050961771505
0.62799960960961	0.290199652366787
0.628381381381381	0.289889687018524
0.628763153153153	0.289579721670262
0.629144924924925	0.289269756321999
0.629526696696697	0.288959790973736
0.629908468468468	0.288649825625474
0.63029024024024	0.288339860277211
0.630672012012012	0.288029894928948
0.631053783783784	0.287719929580686
0.631435555555556	0.287409964232423
0.631817327327327	0.28709999888416
0.632199099099099	0.286790033535897
0.632580870870871	0.286480068187635
0.632962642642643	0.286170102839372
0.633344414414414	0.285860137491109
0.633726186186186	0.285550172142847
0.634107957957958	0.285240206794584
0.63448972972973	0.284930241446321
0.634871501501502	0.284620276098059
0.635253273273273	0.284310310749796
0.635635045045045	0.284000345401533
0.636016816816817	0.283690380053271
0.636398588588589	0.283380414705008
0.63678036036036	0.283070449356745
0.637162132132132	0.282760484008482
0.637543903903904	0.28245051866022
0.637925675675676	0.282140553311957
0.638307447447447	0.281830587963694
0.638689219219219	0.281520622615432
0.639070990990991	0.281210657267169
0.639452762762763	0.280900691918906
0.639834534534535	0.280590726570643
0.640216306306306	0.280280761222381
0.640598078078078	0.279970795874118
0.64097984984985	0.279660830525855
0.641361621621622	0.279350865177593
0.641743393393393	0.27904089982933
0.642125165165165	0.278730934481067
0.642506936936937	0.278420969132805
0.642888708708709	0.278111003784542
0.643270480480481	0.277801038436279
0.643652252252252	0.277491073088016
0.644034024024024	0.277181107739754
0.644415795795796	0.276871142391491
0.644797567567568	0.276561177043228
0.645179339339339	0.276251211694966
0.645561111111111	0.275941246346703
0.645942882882883	0.27563128099844
0.646324654654655	0.275321315650178
0.646706426426426	0.275011350301915
0.647088198198198	0.274701384953652
0.64746996996997	0.274391419605389
0.647851741741742	0.274081454257127
0.648233513513514	0.273771488908864
0.648615285285285	0.273461523560601
0.648997057057057	0.273151558212339
0.649378828828829	0.272841592864076
0.649760600600601	0.272531627515813
0.650142372372372	0.272221662167551
0.650524144144144	0.271911696819288
0.650905915915916	0.271601731471025
0.651287687687688	0.271291766122763
0.651669459459459	0.2709818007745
0.652051231231231	0.270671835426237
0.652433003003003	0.270361870077974
0.652814774774775	0.270051904729712
0.653196546546547	0.269741939381449
0.653578318318318	0.269431974033186
0.65396009009009	0.269122008684924
0.654341861861862	0.268812043336661
0.654723633633634	0.268502077988398
0.655105405405405	0.268192112640135
0.655487177177177	0.267882147291873
0.655868948948949	0.26757218194361
0.656250720720721	0.267262216595347
0.656632492492492	0.266952251247085
0.657014264264264	0.266642285898822
0.657396036036036	0.266332320550559
0.657777807807808	0.266022355202297
0.65815957957958	0.265712389854034
0.658541351351351	0.265402424505771
0.658923123123123	0.265092459157508
0.659304894894895	0.264782493809246
0.659686666666667	0.264472528460983
0.660068438438438	0.26416256311272
0.66045021021021	0.263852597764458
0.660831981981982	0.263542632416195
0.661213753753754	0.263232667067932
0.661595525525525	0.26292270171967
0.661977297297297	0.262612736371407
0.662359069069069	0.262302771023144
0.662740840840841	0.261992805674881
0.663122612612613	0.261682840326619
0.663504384384384	0.261372874978356
0.663886156156156	0.261062909630093
0.664267927927928	0.260752944281831
0.6646496996997	0.260442978933568
0.665031471471471	0.260133013585305
0.665413243243243	0.259823048237043
0.665795015015015	0.25951308288878
0.666176786786787	0.259203117540517
0.666558558558559	0.258893152192255
0.66694033033033	0.258583186843992
0.667322102102102	0.258273221495729
0.667703873873874	0.257963256147466
0.668085645645646	0.257653290799204
0.668467417417417	0.257343325450941
0.668849189189189	0.257033360102678
0.669230960960961	0.256723394754416
0.669612732732733	0.256413429406153
0.669994504504504	0.25610346405789
0.670376276276276	0.255793498709628
0.670758048048048	0.255483533361365
0.67113981981982	0.255173568013102
0.671521591591592	0.254863602664839
0.671903363363363	0.254553637316577
0.672285135135135	0.254243671968314
0.672666906906907	0.253933706620051
0.673048678678679	0.253623741271789
0.67343045045045	0.253313775923526
0.673812222222222	0.253003810575263
0.674193993993994	0.252693845227
0.674575765765766	0.252383879878738
0.674957537537538	0.252073914530475
0.675339309309309	0.251763949182212
0.675721081081081	0.25145398383395
0.676102852852853	0.251144018485687
0.676484624624625	0.250834053137424
0.676866396396396	0.250524087789162
0.677248168168168	0.250214122440899
0.67762993993994	0.249904157092636
0.678011711711712	0.249594191744373
0.678393483483483	0.249284226396111
0.678775255255255	0.248974261047848
0.679157027027027	0.248664295699585
0.679538798798799	0.248354330351323
0.679920570570571	0.24804436500306
0.680302342342342	0.247734399654797
0.680684114114114	0.247424434306535
0.681065885885886	0.247114468958272
0.681447657657658	0.246804503610009
0.681829429429429	0.246494538261747
0.682211201201201	0.246184572913484
0.682592972972973	0.245874607565221
0.682974744744745	0.245564642216958
0.683356516516517	0.245254676868696
0.683738288288288	0.244944711520433
0.68412006006006	0.24463474617217
0.684501831831832	0.244324780823908
0.684883603603604	0.244014815475645
0.685265375375375	0.243704850127382
0.685647147147147	0.24339488477912
0.686028918918919	0.243084919430857
0.686410690690691	0.242774954082594
0.686792462462462	0.242464988734332
0.687174234234234	0.242155023386069
0.687556006006006	0.241845058037806
0.687937777777778	0.241535092689543
0.68831954954955	0.241225127341281
0.688701321321321	0.240915161993018
0.689083093093093	0.240605196644755
0.689464864864865	0.240295231296492
0.689846636636637	0.23998526594823
0.690228408408408	0.239675300599967
0.69061018018018	0.239365335251704
0.690991951951952	0.239055369903442
0.691373723723724	0.238745404555179
0.691755495495495	0.238435439206916
0.692137267267267	0.238125473858654
0.692519039039039	0.237815508510391
0.692900810810811	0.237505543162128
0.693282582582583	0.237195577813866
0.693664354354354	0.236885612465603
0.694046126126126	0.23657564711734
0.694427897897898	0.236265681769077
0.69480966966967	0.235955716420815
0.695191441441441	0.235645751072552
0.695573213213213	0.235335785724289
0.695954984984985	0.235025820376027
0.696336756756757	0.234715855027764
0.696718528528529	0.234405889679501
0.6971003003003	0.234095924331239
0.697482072072072	0.233785958982976
0.697863843843844	0.233475993634713
0.698245615615616	0.23316602828645
0.698627387387387	0.232856062938188
0.699009159159159	0.232546097589925
0.699390930930931	0.232236132241662
0.699772702702703	0.2319261668934
0.700154474474474	0.231616201545137
0.700536246246246	0.231306236196874
0.700918018018018	0.230996270848612
0.70129978978979	0.230686305500349
0.701681561561562	0.230376340152086
0.702063333333333	0.230066374803824
0.702445105105105	0.229756409455561
0.702826876876877	0.229446444107298
0.703208648648649	0.229136478759035
0.70359042042042	0.228826513410773
0.703972192192192	0.22851654806251
0.704353963963964	0.228206582714247
0.704735735735736	0.227896617365985
0.705117507507508	0.227586652017722
0.705499279279279	0.227276686669459
0.705881051051051	0.226966721321196
0.706262822822823	0.226656755972934
0.706644594594595	0.226346790624671
0.707026366366366	0.226036825276408
0.707408138138138	0.225726859928146
0.70778990990991	0.225416894579883
0.708171681681682	0.22510692923162
0.708553453453453	0.224796963883358
0.708935225225225	0.224486998535095
0.709316996996997	0.224177033186832
0.709698768768769	0.223867067838569
0.710080540540541	0.223557102490307
0.710462312312312	0.223247137142044
0.710844084084084	0.222937171793781
0.711225855855856	0.222627206445519
0.711607627627628	0.222317241097256
0.711989399399399	0.222007275748993
0.712371171171171	0.221697310400731
0.712752942942943	0.221387345052468
0.713134714714715	0.221077379704205
0.713516486486486	0.220767414355942
0.713898258258258	0.22045744900768
0.71428003003003	0.220147483659417
0.714661801801802	0.219837518311154
0.715043573573574	0.219527552962892
0.715425345345345	0.219217587614629
0.715807117117117	0.218907622266366
0.716188888888889	0.218597656918104
0.716570660660661	0.218287691569841
0.716952432432432	0.217977726221578
0.717334204204204	0.217667760873316
0.717715975975976	0.217357795525053
0.718097747747748	0.21704783017679
0.718479519519519	0.216737864828527
0.718861291291291	0.216427899480265
0.719243063063063	0.216117934132002
0.719624834834835	0.215807968783739
0.720006606606607	0.215498003435477
0.720388378378378	0.215188038087214
0.72077015015015	0.214878072738951
0.721151921921922	0.214568107390689
0.721533693693694	0.214258142042426
0.721915465465465	0.213948176694163
0.722297237237237	0.2136382113459
0.722679009009009	0.213328245997638
0.723060780780781	0.213018280649375
0.723442552552553	0.212708315301112
0.723824324324324	0.21239834995285
0.724206096096096	0.212088384604587
0.724587867867868	0.211778419256324
0.72496963963964	0.211468453908061
0.725351411411411	0.211158488559799
0.725733183183183	0.210848523211536
0.726114954954955	0.210538557863273
0.726496726726727	0.210228592515011
0.726878498498499	0.209918627166748
0.72726027027027	0.209608661818485
0.727642042042042	0.209298696470223
0.728023813813814	0.20898873112196
0.728405585585586	0.208678765773697
0.728787357357357	0.208368800425434
0.729169129129129	0.208058835077172
0.729550900900901	0.207748869728909
0.729932672672673	0.207438904380646
0.730314444444444	0.207128939032384
0.730696216216216	0.206818973684121
0.731077987987988	0.206509008335858
0.73145975975976	0.206199042987596
0.731841531531532	0.205889077639333
0.732223303303303	0.20557911229107
0.732605075075075	0.205269146942808
0.732986846846847	0.204959181594545
0.733368618618619	0.204649216246282
0.73375039039039	0.204339250898019
0.734132162162162	0.204029285549757
0.734513933933934	0.203719320201494
0.734895705705706	0.203409354853231
0.735277477477478	0.203099389504969
0.735659249249249	0.202789424156706
0.736041021021021	0.202479458808443
0.736422792792793	0.202169493460181
0.736804564564565	0.201859528111918
0.737186336336336	0.201549562763655
0.737568108108108	0.201239597415392
0.73794987987988	0.20092963206713
0.738331651651652	0.200619666718867
0.738713423423423	0.200309701370604
0.739095195195195	0.199999736022342
0.739476966966967	0.199689770674079
0.739858738738739	0.199379805325816
0.740240510510511	0.199069839977553
0.740622282282282	0.198759874629291
0.741004054054054	0.198449909281028
0.741385825825826	0.198139943932765
0.741767597597598	0.197829978584503
0.742149369369369	0.19752001323624
0.742531141141141	0.197210047887977
0.742912912912913	0.196900082539715
0.743294684684685	0.196590117191452
0.743676456456456	0.196280151843189
0.744058228228228	0.195970186494926
0.74444	0.195660221146664
0.744821771771772	0.195350255798401
0.745203543543544	0.195040290450138
0.745585315315315	0.194730325101876
0.745967087087087	0.194420359753613
0.746348858858859	0.19411039440535
0.746730630630631	0.193800429057088
0.747112402402402	0.193490463708825
0.747494174174174	0.193180498360562
0.747875945945946	0.1928705330123
0.748257717717718	0.192560567664037
0.748639489489489	0.192250602315774
0.749021261261261	0.191940636967511
0.749403033033033	0.191630671619249
0.749784804804805	0.191320706270986
0.750166576576577	0.191010740922723
0.750548348348348	0.190700775574461
0.75093012012012	0.190390810226198
0.751311891891892	0.190080844877935
0.751693663663664	0.189770879529673
0.752075435435435	0.18946091418141
0.752457207207207	0.189150948833147
0.752838978978979	0.188840983484885
0.753220750750751	0.188531018136622
0.753602522522522	0.188221052788359
0.753984294294294	0.187911087440096
0.754366066066066	0.187601122091834
0.754747837837838	0.187291156743571
0.75512960960961	0.186981191395308
0.755511381381381	0.186671226047046
0.755893153153153	0.186361260698783
0.756274924924925	0.18605129535052
0.756656696696697	0.185741330002257
0.757038468468468	0.185431364653995
0.75742024024024	0.185121399305732
0.757802012012012	0.184811433957469
0.758183783783784	0.184501468609207
0.758565555555555	0.184191503260944
0.758947327327327	0.183881537912681
0.759329099099099	0.183571572564419
0.759710870870871	0.183261607216156
0.760092642642643	0.182951641867893
0.760474414414414	0.18264167651963
0.760856186186186	0.182331711171368
0.761237957957958	0.182021745823105
0.76161972972973	0.181711780474842
0.762001501501501	0.18140181512658
0.762383273273273	0.181091849778317
0.762765045045045	0.180781884430054
0.763146816816817	0.180471919081792
0.763528588588589	0.180161953733529
0.76391036036036	0.179851988385266
0.764292132132132	0.179542023037004
0.764673903903904	0.179232057688741
0.765055675675676	0.178922092340478
0.765437447447447	0.178612126992215
0.765819219219219	0.178302161643953
0.766200990990991	0.17799219629569
0.766582762762763	0.177682230947427
0.766964534534535	0.177372265599165
0.767346306306306	0.177062300250902
0.767728078078078	0.176752334902639
0.76810984984985	0.176442369554377
0.768491621621622	0.176132404206114
0.768873393393393	0.175822438857851
0.769255165165165	0.175512473509588
0.769636936936937	0.175202508161326
0.770018708708709	0.174892542813063
0.77040048048048	0.1745825774648
0.770782252252252	0.174272612116538
0.771164024024024	0.173962646768275
0.771545795795796	0.173652681420012
0.771927567567568	0.173342716071749
0.772309339339339	0.173032750723487
0.772691111111111	0.172722785375224
0.773072882882883	0.172412820026961
0.773454654654655	0.172102854678699
0.773836426426426	0.171792889330436
0.774218198198198	0.171482923982173
0.77459996996997	0.171172958633911
0.774981741741742	0.170862993285648
0.775363513513514	0.170553027937385
0.775745285285285	0.170243062589122
0.776127057057057	0.16993309724086
0.776508828828829	0.169623131892597
0.776890600600601	0.169313166544334
0.777272372372372	0.169003201196072
0.777654144144144	0.168693235847809
0.778035915915916	0.168383270499546
0.778417687687688	0.168073305151284
0.778799459459459	0.167763339803021
0.779181231231231	0.167453374454758
0.779563003003003	0.167143409106495
0.779944774774775	0.166833443758233
0.780326546546547	0.16652347840997
0.780708318318318	0.166213513061707
0.78109009009009	0.165903547713445
0.781471861861862	0.165593582365182
0.781853633633634	0.165283617016919
0.782235405405405	0.164973651668657
0.782617177177177	0.164663686320394
0.782998948948949	0.164353720972131
0.783380720720721	0.164043755623869
0.783762492492492	0.163733790275606
0.784144264264264	0.163423824927343
0.784526036036036	0.16311385957908
0.784907807807808	0.162803894230818
0.78528957957958	0.162493928882555
0.785671351351351	0.162183963534292
0.786053123123123	0.16187399818603
0.786434894894895	0.161564032837767
0.786816666666667	0.161254067489504
0.787198438438439	0.160944102141241
0.78758021021021	0.160634136792979
0.787961981981982	0.160324171444716
0.788343753753754	0.160014206096453
0.788725525525525	0.159704240748191
0.789107297297297	0.159394275399928
0.789489069069069	0.159084310051665
0.789870840840841	0.158774344703403
0.790252612612613	0.15846437935514
0.790634384384384	0.158154414006877
0.791016156156156	0.157844448658614
0.791397927927928	0.157534483310352
0.7917796996997	0.157224517962089
0.792161471471472	0.156914552613826
0.792543243243243	0.156604587265564
0.792925015015015	0.156294621917301
0.793306786786787	0.155984656569038
0.793688558558558	0.155674691220776
0.79407033033033	0.155364725872513
0.794452102102102	0.15505476052425
0.794833873873874	0.154744795175987
0.795215645645646	0.154434829827725
0.795597417417417	0.154124864479462
0.795979189189189	0.153814899131199
0.796360960960961	0.153504933782937
0.796742732732733	0.153194968434674
0.797124504504505	0.152885003086411
0.797506276276276	0.152575037738149
0.797888048048048	0.152265072389886
0.79826981981982	0.151955107041623
0.798651591591592	0.151645141693361
0.799033363363363	0.151335176345098
0.799415135135135	0.151025210996835
0.799796906906907	0.150715245648572
0.800178678678679	0.15040528030031
0.80056045045045	0.150095314952047
0.800942222222222	0.149785349603784
0.801323993993994	0.149475384255522
0.801705765765766	0.149165418907259
0.802087537537538	0.148855453558996
0.802469309309309	0.148545488210733
0.802851081081081	0.148235522862471
0.803232852852853	0.147925557514208
0.803614624624625	0.147615592165945
0.803996396396396	0.147305626817683
0.804378168168168	0.14699566146942
0.80475993993994	0.146685696121157
0.805141711711712	0.146375730772895
0.805523483483483	0.146065765424632
0.805905255255255	0.145755800076369
0.806287027027027	0.145445834728106
0.806668798798799	0.145135869379844
0.807050570570571	0.144825904031581
0.807432342342342	0.144515938683318
0.807814114114114	0.144205973335056
0.808195885885886	0.143896007986793
0.808577657657658	0.14358604263853
0.808959429429429	0.143276077290268
0.809341201201201	0.142966111942005
0.809722972972973	0.142656146593742
0.810104744744745	0.14234618124548
0.810486516516516	0.142036215897217
0.810868288288288	0.141726250548954
0.81125006006006	0.141416285200691
0.811631831831832	0.141106319852429
0.812013603603604	0.140796354504166
0.812395375375375	0.140486389155903
0.812777147147147	0.140176423807641
0.813158918918919	0.139866458459378
0.813540690690691	0.139556493111115
0.813922462462462	0.139246527762853
0.814304234234234	0.13893656241459
0.814686006006006	0.138626597066327
0.815067777777778	0.138316631718065
0.81544954954955	0.138006666369802
0.815831321321321	0.137696701021539
0.816213093093093	0.137386735673276
0.816594864864865	0.137076770325014
0.816976636636637	0.136766804976751
0.817358408408408	0.136456839628488
0.81774018018018	0.136146874280225
0.818121951951952	0.135836908931963
0.818503723723724	0.1355269435837
0.818885495495495	0.135216978235437
0.819267267267267	0.134907012887175
0.819649039039039	0.134597047538912
0.820030810810811	0.134287082190649
0.820412582582583	0.133977116842387
0.820794354354354	0.133667151494124
0.821176126126126	0.133357186145861
0.821557897897898	0.133047220797599
0.82193966966967	0.132737255449336
0.822321441441441	0.132427290101073
0.822703213213213	0.13211732475281
0.823084984984985	0.131807359404548
0.823466756756757	0.131497394056285
0.823848528528529	0.131187428708022
0.8242303003003	0.13087746335976
0.824612072072072	0.130567498011497
0.824993843843844	0.130257532663234
0.825375615615616	0.129947567314972
0.825757387387387	0.129637601966709
0.826139159159159	0.129327636618446
0.826520930930931	0.129017671270183
0.826902702702703	0.128707705921921
0.827284474474475	0.128397740573658
0.827666246246246	0.128087775225395
0.828048018018018	0.127777809877133
0.82842978978979	0.12746784452887
0.828811561561562	0.127157879180607
0.829193333333333	0.126847913832345
0.829575105105105	0.126537948484082
0.829956876876877	0.126227983135819
0.830338648648649	0.125918017787557
0.83072042042042	0.125608052439294
0.831102192192192	0.125298087091031
0.831483963963964	0.124988121742768
0.831865735735736	0.124678156394506
0.832247507507508	0.124368191046243
0.832629279279279	0.12405822569798
0.833011051051051	0.123748260349718
0.833392822822823	0.123438295001455
0.833774594594595	0.123128329653192
0.834156366366366	0.122818364304929
0.834538138138138	0.122508398956667
0.83491990990991	0.122198433608404
0.835301681681682	0.121888468260141
0.835683453453453	0.121578502911879
0.836065225225225	0.121268537563616
0.836446996996997	0.120958572215353
0.836828768768769	0.120648606867091
0.837210540540541	0.120338641518828
0.837592312312312	0.120028676170565
0.837974084084084	0.119718710822302
0.838355855855856	0.11940874547404
0.838737627627628	0.119098780125777
0.839119399399399	0.118788814777514
0.839501171171171	0.118478849429252
0.839882942942943	0.118168884080989
0.840264714714715	0.117858918732726
0.840646486486486	0.117548953384464
0.841028258258258	0.117238988036201
0.84141003003003	0.116929022687938
0.841791801801802	0.116619057339675
0.842173573573574	0.116309091991413
0.842555345345345	0.11599912664315
0.842937117117117	0.115689161294887
0.843318888888889	0.115379195946625
0.843700660660661	0.115069230598362
0.844082432432432	0.114759265250099
0.844464204204204	0.114449299901837
0.844845975975976	0.114139334553574
0.845227747747748	0.113829369205311
0.845609519519519	0.113519403857049
0.845991291291291	0.113209438508786
0.846373063063063	0.112899473160523
0.846754834834835	0.11258950781226
0.847136606606607	0.112279542463998
0.847518378378378	0.111969577115735
0.84790015015015	0.111659611767472
0.848281921921922	0.11134964641921
0.848663693693694	0.111039681070947
0.849045465465465	0.110729715722684
0.849427237237237	0.110419750374422
0.849809009009009	0.110109785026159
0.850190780780781	0.109799819677896
0.850572552552552	0.109489854329633
0.850954324324324	0.109179888981371
0.851336096096096	0.108869923633108
0.851717867867868	0.108559958284845
0.85209963963964	0.108249992936583
0.852481411411411	0.10794002758832
0.852863183183183	0.107630062240057
0.853244954954955	0.107320096891794
0.853626726726727	0.107010131543532
0.854008498498498	0.106700166195269
0.85439027027027	0.106390200847006
0.854772042042042	0.106080235498744
0.855153813813814	0.105770270150481
0.855535585585586	0.105460304802218
0.855917357357357	0.105150339453956
0.856299129129129	0.104840374105693
0.856680900900901	0.10453040875743
0.857062672672673	0.104220443409167
0.857444444444444	0.103910478060905
0.857826216216216	0.103600512712642
0.858207987987988	0.103290547364379
0.85858975975976	0.102980582016117
0.858971531531531	0.102670616667854
0.859353303303303	0.102360651319591
0.859735075075075	0.102050685971329
0.860116846846847	0.101740720623066
0.860498618618619	0.101430755274803
0.86088039039039	0.10112078992654
0.861262162162162	0.100810824578278
0.861643933933934	0.100500859230015
0.862025705705706	0.100190893881752
0.862407477477477	0.0998809285334897
0.862789249249249	0.099570963185227
0.863171021021021	0.0992609978369643
0.863552792792793	0.0989510324887015
0.863934564564565	0.098641067140439
0.864316336336336	0.0983311017921762
0.864698108108108	0.0980211364439135
0.86507987987988	0.0977111710956508
0.865461651651652	0.0974012057473882
0.865843423423423	0.0970912403991254
0.866225195195195	0.0967812750508628
0.866606966966967	0.0964713097026
0.866988738738739	0.0961613443543373
0.867370510510511	0.0958513790060747
0.867752282282282	0.0955414136578119
0.868134054054054	0.0952314483095492
0.868515825825826	0.0949214829612864
0.868897597597598	0.0946115176130238
0.869279369369369	0.0943015522647611
0.869661141141141	0.0939915869164984
0.870042912912913	0.0936816215682357
0.870424684684685	0.0933716562199731
0.870806456456456	0.0930616908717103
0.871188228228228	0.0927517255234477
0.87157	0.0924417601751849
