# Supplementary material for: Unraveling the hidden temporal range of fast β2-adrenergic receptor mobility by time-resolved fluorescence
Source: Commun Biol. 2022 Feb 28;5:176. doi: 10.1038/s42003-022-03106-4 (PMC8885909; doi:10.1038/s42003-022-03106-4)
Supplement: Supplementary file 4 — Supplementary Data 1 [file 42003_2022_3106_MOESM4_ESM.zip › SupplementaryData/Figure 4/4d_x_slow_v_t_rot_scatter.txt]

x_slow	VV-VH	VH	VV
	*1e-4	*1e-4	*1e-4
0.57183	0.3218	0.33903	0.25919
0.59133	0.30959	0.32253	0.25379
0.59007	0.25401	0.38806	0.33399
0.60594	0.24267	0.37716	0.33011
0.62545	0.24603	0.34682	0.29386
0.67958	0.28451	0.29869	0.2329
0.60679	0.40069	0.38799	0.32529
0.63002	0.3826	0.37025	0.31171
0.64889	0.35376	0.33112	0.26866
0.66809	0.34398	0.3151	0.26128
0.66879	0.33254	0.30898	0.25782
0.78188	0.25405	0.24926	0.21247
0.49018	--	0.45352	0.366
0.51282	--	0.54137	0.47616
0.51436	--	0.45912	0.37752
0.53096	--	0.42743	0.32795
0.53226	--	0.47986	0.41082
0.68129	--	0.21149	0.27092
0.65457	0.37779	--	0.19591
0.67999	0.3941	--	0.13908
0.68039	0.37132	--	0.14289
0.68225	0.27834	--	0.16709
0.68308	0.30013	--	0.13046
0.87157	0.15639	0.02987	0.23919
0.69818	0.18162	--	0.15868
0.69511	0.16745	0.030671	0.19129
0.70923	0.16089	0.051732	0.22446
0.70469	0.16971	0.044856	0.22989
0.69491	0.22859	0.152256	0.16994
0.72978	0.187	0.099806	0.234
0.58965	0.43568	0.16649	0.18929
0.58982	0.38111	0.21679	0.16661
0.6141	0.35266	0.1852	0.17918
0.585188	0.43143	0.202726	0.256682
0.60932	0.42841	0.25149	0.21674
0.64208	0.26971	0.23643	0.22914
0.70966	0.1786	--	--
0.71352	0.30923	0.030282	--
0.720622	0.274845	0.0306741	--
0.72218	0.20759	--	--
0.7212	0.12969	0.021426	--
0.72645	0.50643	0.51664	0.49521
0.57183	--	--	--
0.59133	--	--	--
0.59007	--	--	--
0.60594	--	--	--
0.62545	--	--	--
0.67958	--	--	--
0.60679	--	--	--
0.63002	--	--	--
0.64889	--	--	--
0.66809	--	--	--
0.66879	--	--	--
0.78188	--	--	--
0.49018	--	--	--
0.51282	--	--	--
0.51436	--	--	--
0.53096	--	--	--
0.53226	--	--	--
0.68129	--	--	--
0.65457	--	--	--
0.67999	--	--	--
0.68039	--	--	--
0.68225	--	--	--
0.68308	--	--	--
0.87157	--	--	--
0.69818	--	--	--
0.69511	--	--	--
0.70923	--	--	--
0.70469	--	--	--
0.69491	--	--	--
0.72978	--	--	--
0.58965	--	--	--
0.58982	--	--	--
0.6141	--	--	--
0.585188	--	--	--
0.60932	--	--	--
0.64208	--	--	--
0.70966	--	--	--
0.71352	--	--	--
0.720622	--	--	--
0.72218	--	--	--
0.7212	--	--	--
0.72645	--	--	--
0.57183	--	--	--
0.59133	--	--	--
0.59007	--	--	--
0.60594	--	--	--
0.62545	--	--	--
0.67958	--	--	--
0.60679	--	--	--
0.63002	--	--	--
0.64889	--	--	--
0.66809	--	--	--
0.66879	--	--	--
0.78188	--	--	--
0.49018	--	--	--
0.51282	--	--	--
0.51436	--	--	--
0.53096	--	--	--
0.53226	--	--	--
0.68129	--	--	--
0.65457	--	--	--
0.67999	--	--	--
0.68039	--	--	--
0.68225	--	--	--
0.68308	--	--	--
0.87157	--	--	--
0.69818	--	--	--
0.69511	--	--	--
0.70923	--	--	--
0.70469	--	--	--
0.69491	--	--	--
0.72978	--	--	--
0.58965	--	--	--
0.58982	--	--	--
0.6141	--	--	--
0.585188	--	--	--
0.60932	--	--	--
0.64208	--	--	--
0.70966	--	--	--
0.71352	--	--	--
0.720622	--	--	--
0.72218	--	--	--
0.7212	--	--	--
0.72645	--	--	--
