# Supplementary material for: Unraveling the hidden temporal range of fast β2-adrenergic receptor mobility by time-resolved fluorescence
Source: Commun Biol. 2022 Feb 28;5:176. doi: 10.1038/s42003-022-03106-4 (PMC8885909; doi:10.1038/s42003-022-03106-4)
Supplement: Supplementary file 4 — Supplementary Data 1 [file 42003_2022_3106_MOESM4_ESM.zip › SupplementaryData/Figure 5/5a_NT_D_avg.txt]

Untreated_D_avg	Isoproterenol_D_avg	Salbutamol_D_avg	Carazolol_D_avg
0.0751634923879474	0.0758154758786151	0.061066366208897	0.0316516346737307
0.0759001372221242	0.0656251655102228	0.108486446555546	0.0444851170704143
0.0891576297464113	0.015689571261073	0.0531428059188835	0.0479582772862072
0.0795153610885028	0.0381516737068068	0.0322710996417718	0.0953710755970651
0.053276850833793	0.0579030056081325	0.0878640299693485	0.036128760513516
0.0543669581579182	0.0194509579614969	0.0333742315879147	0.0252380426425803
0.0872659183720889	0.0281094372720836	0.0804596412515686	0.0469532614591878
0.119520508087857	0.0128121595120939	0.0670572288255772	0.0235286138739291
0.0581674982786864	0.0392184332226668	0.0210125999597889	0.020060550699635
0.0616125044677355	0.0483431627390528	0.0651011137884185	0.0209462298537245
0.0519318508290228	0.0330182716874156	0.0418437523055574	0.0143256794945603
0.0488753820247985	0.0328620081374663	0.00704234167151712	0.0863289354403186
	0.0741558018067284	0.0722251133627976	0.146578651341848
	0.0222248630643328		0.0258662396663622
	0.0497373719087351
