# Supplementary material for: Unraveling the hidden temporal range of fast β2-adrenergic receptor mobility by time-resolved fluorescence
Source: Commun Biol. 2022 Feb 28;5:176. doi: 10.1038/s42003-022-03106-4 (PMC8885909; doi:10.1038/s42003-022-03106-4)
Supplement: Supplementary file 4 — Supplementary Data 1 [file 42003_2022_3106_MOESM4_ESM.zip › SupplementaryData/Figure 5/5b_S_D_avg.txt]

S_Untreated	S_Isoproterenol	S_Salbutamol	S_Carazolol
0.0398174449980505	0.0544197137656665	0.0349185037841997	0.08390948229883
0.0569749944890035	0.09682277834195	0.00964206222573418	0.0686872212541601
0.0261694632190603	0.0368358627017118	0.0146405831872886	0.0262286447977873
0.034593485620137	0.0835637344934978	0.00904295359881278	0.0222164820313673
0.0719964899245508	0.0877941875724724	0.0138743961255556	0.0302220802240853
0.0773431074710976	0.153197980217014	0.0590333920718998	0.105675091285136
0.11144844883724	0.0777982563265505	0.0755249894551361	0.0293084380255179
0.028819575748187	0.0417793090727482	0.0183266861115386	0.1217718349318
0.021124089284595	0.0351691701673406		0.0652472289414582
0.089705098141854	0.0983387583502694		0.0289696173306635
	0.107790014104698		0.0818641031737917
			0.105411428409019
